# Supplementary material for: Conformation-dependent degradation of thermally activated delayed fluorescence materials bearing cycloamino donors
Source: Commun Chem. 2020 May 1;3:53. doi: 10.1038/s42004-020-0303-4 (PMC9814945; doi:10.1038/s42004-020-0303-4)
Supplement: Supplementary file 4 — Supplementary Data 1 [file 42004_2020_303_MOESM4_ESM.txt]

 
data_AZP-TRZ 
  
_audit_creation_method            'SHELXL-2014/7' 
_shelx_SHELXL_version_number      '2014/7' 
_chemical_name_systematic         ? 
_chemical_name_common             ? 
_chemical_melting_point           ? 
_chemical_formula_moiety          'C35 H26 N4' 
_chemical_formula_sum 
 'C35 H26 N4' 
_chemical_formula_weight          502.60 
  
loop_ 
 _atom_type_symbol 
 _atom_type_description 
 _atom_type_scat_dispersion_real 
 _atom_type_scat_dispersion_imag 
 _atom_type_scat_source 
 'C'  'C'   0.0033   0.0016 
 'International Tables Vol C Tables 4.2.6.8 and 6.1.1.4' 
 'H'  'H'   0.0000   0.0000 
 'International Tables Vol C Tables 4.2.6.8 and 6.1.1.4' 
 'N'  'N'   0.0061   0.0033 
 'International Tables Vol C Tables 4.2.6.8 and 6.1.1.4' 
  
_space_group_crystal_system       monoclinic 
_space_group_IT_number            14 
_space_group_name_H-M_alt         'P 21/c' 
_space_group_name_Hall            '-P 2ybc' 
  
_shelx_space_group_comment 
; 
The symmetry employed for this shelxl refinement is uniquely defined 
by the following loop, which should always be used as a source of 
symmetry information in preference to the above space-group names. 
They are only intended as comments. 
; 
  
loop_ 
 _space_group_symop_operation_xyz 
 'x, y, z' 
 '-x, y+1/2, -z+1/2' 
 '-x, -y, -z' 
 'x, -y-1/2, z-1/2' 
  
_cell_length_a                    19.8371(6) 
_cell_length_b                    9.7227(3) 
_cell_length_c                    26.6431(9) 
_cell_angle_alpha                 90 
_cell_angle_beta                  91.6354(12) 
_cell_angle_gamma                 90 
_cell_volume                      5136.6(3) 
_cell_formula_units_Z             8 
_cell_measurement_temperature     223(2) 
_cell_measurement_reflns_used     9808 
_cell_measurement_theta_min       2.45 
_cell_measurement_theta_max       25.45 
  
_exptl_crystal_description        Block 
_exptl_crystal_colour             colourless 
_exptl_crystal_density_meas       ? 
_exptl_crystal_density_method     ? 
_exptl_crystal_density_diffrn     1.300 
_exptl_crystal_F_000              2112 
_exptl_transmission_factor_min    ? 
_exptl_transmission_factor_max    ? 
_exptl_crystal_size_max           0.290 
_exptl_crystal_size_mid           0.180 
_exptl_crystal_size_min           0.100 
_exptl_absorpt_coefficient_mu     0.077 
_shelx_estimated_absorpt_T_min    0.978 
_shelx_estimated_absorpt_T_max    0.992 
_exptl_absorpt_correction_type    Multi-scan 
_exptl_absorpt_correction_T_min   0.7189 
_exptl_absorpt_correction_T_max   0.7447 
_exptl_absorpt_process_details    'Bruker SADABS'
_exptl_absorpt_special_details    ? 
_diffrn_ambient_temperature       223(2) 
_diffrn_radiation_wavelength      0.71073 
_diffrn_radiation_type            MoK\a 
_diffrn_source                    ? 
_diffrn_measurement_device_type   'PHOTON 100 CMOS' 
_diffrn_measurement_method        '\f and \w scans' 
_diffrn_detector_area_resol_mean  ? 
_diffrn_reflns_number             196332 
_diffrn_reflns_av_unetI/netI      0.0430 
_diffrn_reflns_av_R_equivalents   0.1569 
_diffrn_reflns_limit_h_min        -24 
_diffrn_reflns_limit_h_max        24 
_diffrn_reflns_limit_k_min        -12 
_diffrn_reflns_limit_k_max        12 
_diffrn_reflns_limit_l_min        -32 
_diffrn_reflns_limit_l_max        32 
_diffrn_reflns_theta_min          2.054 
_diffrn_reflns_theta_max          26.080 
_diffrn_reflns_theta_full         25.242 
_diffrn_measured_fraction_theta_max   0.999 
_diffrn_measured_fraction_theta_full  1.000 
_diffrn_reflns_Laue_measured_fraction_max    0.999 
_diffrn_reflns_Laue_measured_fraction_full   1.000 
_diffrn_reflns_point_group_measured_fraction_max   0.999 
_diffrn_reflns_point_group_measured_fraction_full  1.000 
_reflns_number_total              10166 
_reflns_number_gt                 6601 
_reflns_threshold_expression      'I > 2\s(I)' 
_reflns_Friedel_coverage          0.000 
_reflns_Friedel_fraction_max      . 
_reflns_Friedel_fraction_full     . 
  
_reflns_special_details 
; 
 Reflections were merged by SHELXL according to the crystal 
 class for the calculation of statistics and refinement. 
  
 _reflns_Friedel_fraction is defined as the number of unique 
 Friedel pairs measured divided by the number that would be 
 possible theoretically, ignoring centric projections and 
 systematic absences. 
; 
  
_computing_data_collection        'Bruker APEX2' 
_computing_cell_refinement        'Bruker SAINT' 
_computing_data_reduction         'Bruker SAINT' 
_computing_structure_solution     'Bruker SHELXTL' 
_computing_structure_refinement 'SHELXL-2014/7 (Sheldrick, 2014)' 
_computing_molecular_graphics     'Bruker SHELXTL' 
_computing_publication_material   'Bruker SHELXTL' 
_refine_special_details           ? 
_refine_ls_structure_factor_coef  Fsqd 
_refine_ls_matrix_type            full 
_refine_ls_weighting_scheme       calc 
_refine_ls_weighting_details 
'w=1/[\s^2^(Fo^2^)+(0.0327P)^2^+1.9322P] where P=(Fo^2^+2Fc^2^)/3' 
_atom_sites_solution_primary      ? 
_atom_sites_solution_secondary    ? 
_atom_sites_solution_hydrogens    geom 
_refine_ls_hydrogen_treatment     constr 
_refine_ls_extinction_method      none 
_refine_ls_extinction_coef        . 
_refine_ls_number_reflns          10166 
_refine_ls_number_parameters      703 
_refine_ls_number_restraints      0 
_refine_ls_R_factor_all           0.0958 
_refine_ls_R_factor_gt            0.0481 
_refine_ls_wR_factor_ref          0.1046 
_refine_ls_wR_factor_gt           0.0889 
_refine_ls_goodness_of_fit_ref    1.044 
_refine_ls_restrained_S_all       1.044 
_refine_ls_shift/su_max           0.001 
_refine_ls_shift/su_mean          0.000 
  
loop_ 
 _atom_site_label 
 _atom_site_type_symbol 
 _atom_site_fract_x 
 _atom_site_fract_y 
 _atom_site_fract_z 
 _atom_site_U_iso_or_equiv 
 _atom_site_adp_type 
 _atom_site_occupancy 
 _atom_site_site_symmetry_order 
 _atom_site_calc_flag 
 _atom_site_refinement_flags_posn 
 _atom_site_refinement_flags_adp 
 _atom_site_refinement_flags_occupancy 
 _atom_site_disorder_assembly 
 _atom_site_disorder_group 
C1 C 0.48200(9) 0.81587(19) -0.02844(6) 0.0296(4) Uani 1 1 d . . . . . 
N1 N 0.53951(7) 0.87263(16) -0.04292(5) 0.0331(4) Uani 1 1 d . . . . . 
C2 C 0.59533(9) 0.82709(19) -0.01891(6) 0.0308(4) Uani 1 1 d . . . . . 
N2 N 0.59673(7) 0.72953(16) 0.01663(5) 0.0333(4) Uani 1 1 d . . . . . 
C3 C 0.53590(9) 0.68299(19) 0.02970(7) 0.0301(4) Uani 1 1 d . . . . . 
N3 N 0.47712(7) 0.72258(15) 0.00818(5) 0.0318(4) Uani 1 1 d . . . . . 
C4 C 0.41822(9) 0.8642(2) -0.05277(6) 0.0316(4) Uani 1 1 d . . . . . 
C5 C 0.35819(9) 0.7946(2) -0.04551(7) 0.0381(5) Uani 1 1 d . . . . . 
H5 H 0.3583 0.7127 -0.0268 0.046 Uiso 1 1 calc R U . . . 
C6 C 0.29838(10) 0.8450(2) -0.06565(7) 0.0456(5) Uani 1 1 d . . . . . 
H6 H 0.2579 0.7970 -0.0609 0.055 Uiso 1 1 calc R U . . . 
C7 C 0.29777(11) 0.9655(2) -0.09275(7) 0.0472(6) Uani 1 1 d . . . . . 
H7 H 0.2568 1.0007 -0.1059 0.057 Uiso 1 1 calc R U . . . 
C8 C 0.35697(10) 1.0345(2) -0.10064(7) 0.0441(5) Uani 1 1 d . . . . . 
H8 H 0.3564 1.1164 -0.1194 0.053 Uiso 1 1 calc R U . . . 
C9 C 0.41724(10) 0.9840(2) -0.08106(7) 0.0365(5) Uani 1 1 d . . . . . 
H9 H 0.4577 1.0309 -0.0869 0.044 Uiso 1 1 calc R U . . . 
C10 C 0.65976(9) 0.8939(2) -0.03129(7) 0.0364(5) Uani 1 1 d . . . . . 
C11 C 0.65955(10) 1.0109(2) -0.06119(7) 0.0443(5) Uani 1 1 d . . . . . 
H11 H 0.6186 1.0448 -0.0748 0.053 Uiso 1 1 calc R U . . . 
C12 C 0.71925(12) 1.0781(3) -0.07103(8) 0.0562(6) Uani 1 1 d . . . . . 
H12 H 0.7187 1.1566 -0.0916 0.067 Uiso 1 1 calc R U . . . 
C13 C 0.77897(12) 1.0305(3) -0.05085(9) 0.0620(7) Uani 1 1 d . . . . . 
H13 H 0.8194 1.0767 -0.0575 0.074 Uiso 1 1 calc R U . . . 
C14 C 0.78004(11) 0.9154(3) -0.02092(10) 0.0652(7) Uani 1 1 d . . . . . 
H14 H 0.8212 0.8834 -0.0069 0.078 Uiso 1 1 calc R U . . . 
C15 C 0.72032(10) 0.8460(2) -0.01126(8) 0.0503(6) Uani 1 1 d . . . . . 
H15 H 0.7213 0.7665 0.0089 0.060 Uiso 1 1 calc R U . . . 
C16 C 0.53259(8) 0.58577(18) 0.07188(6) 0.0284(4) Uani 1 1 d . . . . . 
C17 C 0.58758(9) 0.56037(19) 0.10400(7) 0.0321(4) Uani 1 1 d . . . . . 
H17 H 0.6288 0.6044 0.0980 0.039 Uiso 1 1 calc R U . . . 
C18 C 0.58339(9) 0.47237(19) 0.14437(7) 0.0310(4) Uani 1 1 d . . . . . 
H18 H 0.6213 0.4594 0.1658 0.037 Uiso 1 1 calc R U . . . 
C19 C 0.52359(8) 0.40213(18) 0.15385(6) 0.0268(4) Uani 1 1 d . . . . . 
C20 C 0.46788(9) 0.43075(19) 0.12213(7) 0.0339(5) Uani 1 1 d . . . . . 
H20 H 0.4264 0.3877 0.1280 0.041 Uiso 1 1 calc R U . . . 
C21 C 0.47254(9) 0.5203(2) 0.08265(7) 0.0346(5) Uani 1 1 d . . . . . 
H21 H 0.4340 0.5378 0.0623 0.042 Uiso 1 1 calc R U . . . 
N4 N 0.51830(6) 0.31075(15) 0.19381(5) 0.0287(4) Uani 1 1 d . . . . . 
C22 C 0.57556(8) 0.26094(18) 0.22270(7) 0.0269(4) Uani 1 1 d . . . . . 
C23 C 0.62936(8) 0.20629(18) 0.19664(7) 0.0313(4) Uani 1 1 d . . . . . 
H23 H 0.6284 0.2098 0.1614 0.038 Uiso 1 1 calc R U . . . 
C24 C 0.68367(9) 0.1475(2) 0.22148(7) 0.0373(5) Uani 1 1 d . . . . . 
H24 H 0.7200 0.1131 0.2034 0.045 Uiso 1 1 calc R U . . . 
C25 C 0.68444(9) 0.1394(2) 0.27317(8) 0.0417(5) Uani 1 1 d . . . . . 
H25 H 0.7208 0.0974 0.2906 0.050 Uiso 1 1 calc R U . . . 
C26 C 0.63169(9) 0.1930(2) 0.29903(7) 0.0375(5) Uani 1 1 d . . . . . 
H26 H 0.6328 0.1866 0.3342 0.045 Uiso 1 1 calc R U . . . 
C27 C 0.57621(9) 0.25672(18) 0.27516(7) 0.0292(4) Uani 1 1 d . . . . . 
C28 C 0.52258(9) 0.3120(2) 0.30902(7) 0.0353(5) Uani 1 1 d . . . . . 
H28A H 0.5445 0.3726 0.3339 0.042 Uiso 1 1 calc R U . . . 
H28B H 0.5035 0.2344 0.3273 0.042 Uiso 1 1 calc R U . . . 
C29 C 0.46471(9) 0.3909(2) 0.28386(7) 0.0356(5) Uani 1 1 d . . . . . 
H29A H 0.4354 0.4289 0.3094 0.043 Uiso 1 1 calc R U . . . 
H29B H 0.4824 0.4674 0.2642 0.043 Uiso 1 1 calc R U . . . 
C30 C 0.42537(8) 0.29553(18) 0.25020(7) 0.0297(4) Uani 1 1 d . . . . . 
C31 C 0.36477(9) 0.2366(2) 0.26354(7) 0.0375(5) Uani 1 1 d . . . . . 
H31 H 0.3447 0.2638 0.2935 0.045 Uiso 1 1 calc R U . . . 
C32 C 0.33371(9) 0.1388(2) 0.23362(7) 0.0394(5) Uani 1 1 d . . . . . 
H32 H 0.2926 0.1000 0.2432 0.047 Uiso 1 1 calc R U . . . 
C33 C 0.36268(9) 0.0975(2) 0.18960(7) 0.0352(5) Uani 1 1 d . . . . . 
H33 H 0.3413 0.0307 0.1692 0.042 Uiso 1 1 calc R U . . . 
C34 C 0.42318(8) 0.15450(18) 0.17559(7) 0.0297(4) Uani 1 1 d . . . . . 
H34 H 0.4431 0.1268 0.1456 0.036 Uiso 1 1 calc R U . . . 
C35 C 0.45413(8) 0.25256(18) 0.20594(6) 0.0266(4) Uani 1 1 d . . . . . 
C36 C -0.02788(9) 0.54712(19) 1.07477(7) 0.0317(4) Uani 1 1 d . . . . . 
N5 N 0.02904(7) 0.48792(16) 1.09218(6) 0.0337(4) Uani 1 1 d . . . . . 
C37 C 0.08540(9) 0.53299(19) 1.07131(7) 0.0313(4) Uani 1 1 d . . . . . 
N6 N 0.08796(7) 0.63057(16) 1.03597(6) 0.0322(4) Uani 1 1 d . . . . . 
C38 C 0.02838(9) 0.68407(19) 1.02122(7) 0.0305(4) Uani 1 1 d . . . . . 
N7 N -0.03102(7) 0.64544(16) 1.03985(6) 0.0347(4) Uani 1 1 d . . . . . 
C39 C -0.09264(9) 0.5001(2) 1.09524(7) 0.0350(5) Uani 1 1 d . . . . . 
C40 C -0.15312(10) 0.5387(2) 1.07224(8) 0.0473(5) Uani 1 1 d . . . . . 
H40 H -0.1531 0.5955 1.0437 0.057 Uiso 1 1 calc R U . . . 
C41 C -0.21349(11) 0.4941(3) 1.09106(10) 0.0592(7) Uani 1 1 d . . . . . 
H41 H -0.2545 0.5202 1.0752 0.071 Uiso 1 1 calc R U . . . 
C42 C -0.21368(12) 0.4116(3) 1.13295(10) 0.0616(7) Uani 1 1 d . . . . . 
H42 H -0.2548 0.3826 1.1460 0.074 Uiso 1 1 calc R U . . . 
C43 C -0.15429(12) 0.3716(3) 1.15564(9) 0.0572(6) Uani 1 1 d . . . . . 
H43 H -0.1547 0.3139 1.1840 0.069 Uiso 1 1 calc R U . . . 
C44 C -0.09356(11) 0.4156(2) 1.13712(8) 0.0464(5) Uani 1 1 d . . . . . 
H44 H -0.0528 0.3881 1.1529 0.056 Uiso 1 1 calc R U . . . 
C45 C 0.15035(9) 0.4716(2) 1.08853(7) 0.0329(4) Uani 1 1 d . . . . . 
C46 C 0.15166(10) 0.3597(2) 1.12065(7) 0.0413(5) Uani 1 1 d . . . . . 
H46 H 0.1110 0.3219 1.1315 0.050 Uiso 1 1 calc R U . . . 
C47 C 0.21218(10) 0.3034(2) 1.13676(8) 0.0493(6) Uani 1 1 d . . . . . 
H47 H 0.2126 0.2264 1.1581 0.059 Uiso 1 1 calc R U . . . 
C48 C 0.27144(11) 0.3588(3) 1.12184(9) 0.0574(6) Uani 1 1 d . . . . . 
H48 H 0.3127 0.3210 1.1333 0.069 Uiso 1 1 calc R U . . . 
C49 C 0.27083(11) 0.4701(3) 1.08990(9) 0.0606(7) Uani 1 1 d . . . . . 
H49 H 0.3117 0.5082 1.0796 0.073 Uiso 1 1 calc R U . . . 
C50 C 0.21052(9) 0.5260(2) 1.07294(8) 0.0463(5) Uani 1 1 d . . . . . 
H50 H 0.2104 0.6011 1.0507 0.056 Uiso 1 1 calc R U . . . 
C51 C 0.02689(9) 0.78669(19) 0.98130(7) 0.0302(4) Uani 1 1 d . . . . . 
C52 C 0.08472(9) 0.8288(2) 0.95775(7) 0.0340(5) Uani 1 1 d . . . . . 
H52 H 0.1268 0.7964 0.9697 0.041 Uiso 1 1 calc R U . . . 
C53 C 0.08208(9) 0.9168(2) 0.91731(7) 0.0348(5) Uani 1 1 d . . . . . 
H53 H 0.1222 0.9445 0.9023 0.042 Uiso 1 1 calc R U . . . 
C54 C 0.02040(8) 0.96528(19) 0.89837(7) 0.0299(4) Uani 1 1 d . . . . . 
C55 C -0.03764(9) 0.9263(2) 0.92296(7) 0.0413(5) Uani 1 1 d . . . . . 
H55 H -0.0798 0.9606 0.9118 0.050 Uiso 1 1 calc R U . . . 
C56 C -0.03407(9) 0.8386(2) 0.96322(7) 0.0408(5) Uani 1 1 d . . . . . 
H56 H -0.0740 0.8130 0.9789 0.049 Uiso 1 1 calc R U . . . 
N8 N 0.01535(7) 1.04736(16) 0.85558(5) 0.0320(4) Uani 1 1 d . . . . . 
C57 C 0.07281(8) 1.07119(19) 0.82533(7) 0.0309(4) Uani 1 1 d . . . . . 
C58 C 0.12066(9) 1.1642(2) 0.84351(8) 0.0402(5) Uani 1 1 d . . . . . 
H58 H 0.1141 1.2088 0.8743 0.048 Uiso 1 1 calc R U . . . 
C59 C 0.17776(10) 1.1918(2) 0.81686(9) 0.0463(5) Uani 1 1 d . . . . . 
H59 H 0.2103 1.2541 0.8295 0.056 Uiso 1 1 calc R U . . . 
C60 C 0.18665(10) 1.1273(2) 0.77144(9) 0.0488(6) Uani 1 1 d . . . . . 
H60 H 0.2255 1.1448 0.7530 0.059 Uiso 1 1 calc R U . . . 
C61 C 0.13866(10) 1.0378(2) 0.75327(8) 0.0460(5) Uani 1 1 d . . . . . 
H61 H 0.1450 0.9961 0.7219 0.055 Uiso 1 1 calc R U . . . 
C62 C 0.08060(9) 1.0059(2) 0.77944(7) 0.0361(5) Uani 1 1 d . . . . . 
C63 C 0.03148(10) 0.9064(2) 0.75454(8) 0.0513(6) Uani 1 1 d . . . . . 
H63A H 0.0157 0.9482 0.7229 0.062 Uiso 1 1 calc R U . . . 
H63B H 0.0569 0.8237 0.7459 0.062 Uiso 1 1 calc R U . . . 
C64 C -0.02989(10) 0.8605(2) 0.78209(9) 0.0473(5) Uani 1 1 d . . . . . 
H64A H -0.0561 0.7970 0.7607 0.057 Uiso 1 1 calc R U . . . 
H64B H -0.0153 0.8103 0.8124 0.057 Uiso 1 1 calc R U . . . 
C65 C -0.07427(9) 0.9780(2) 0.79680(7) 0.0359(5) Uani 1 1 d . . . . . 
C66 C -0.13869(10) 0.9991(2) 0.77663(8) 0.0438(5) Uani 1 1 d . . . . . 
H66 H -0.1559 0.9383 0.7520 0.053 Uiso 1 1 calc R U . . . 
C67 C -0.17790(10) 1.1074(2) 0.79196(8) 0.0433(5) Uani 1 1 d . . . . . 
H67 H -0.2215 1.1197 0.7779 0.052 Uiso 1 1 calc R U . . . 
C68 C -0.15327(9) 1.1972(2) 0.82779(7) 0.0397(5) Uani 1 1 d . . . . . 
H68 H -0.1801 1.2707 0.8386 0.048 Uiso 1 1 calc R U . . . 
C69 C -0.08873(9) 1.1790(2) 0.84797(7) 0.0359(5) Uani 1 1 d . . . . . 
H69 H -0.0713 1.2410 0.8721 0.043 Uiso 1 1 calc R U . . . 
C70 C -0.05015(9) 1.07013(19) 0.83260(7) 0.0299(4) Uani 1 1 d . . . . . 
  
loop_ 
 _atom_site_aniso_label 
 _atom_site_aniso_U_11 
 _atom_site_aniso_U_22 
 _atom_site_aniso_U_33 
 _atom_site_aniso_U_23 
 _atom_site_aniso_U_13 
 _atom_site_aniso_U_12 
C1 0.0373(10) 0.0278(10) 0.0239(9) -0.0041(8) 0.0061(8) -0.0057(8) 
N1 0.0360(9) 0.0353(9) 0.0282(8) 0.0004(7) 0.0051(7) -0.0062(7) 
C2 0.0368(11) 0.0313(11) 0.0247(10) -0.0048(8) 0.0087(8) -0.0055(9) 
N2 0.0343(9) 0.0344(10) 0.0314(9) -0.0001(7) 0.0071(7) -0.0044(7) 
C3 0.0339(10) 0.0271(10) 0.0295(10) -0.0051(8) 0.0069(8) -0.0026(8) 
N3 0.0343(9) 0.0317(9) 0.0295(8) 0.0029(7) 0.0027(7) -0.0033(7) 
C4 0.0393(11) 0.0333(11) 0.0223(9) -0.0029(8) 0.0038(8) -0.0012(9) 
C5 0.0409(11) 0.0406(12) 0.0328(11) 0.0003(9) 0.0018(9) -0.0045(10) 
C6 0.0404(12) 0.0561(15) 0.0403(12) -0.0067(11) 0.0011(9) -0.0038(11) 
C7 0.0472(13) 0.0591(15) 0.0352(12) -0.0059(11) -0.0006(10) 0.0135(12) 
C8 0.0574(14) 0.0439(13) 0.0309(11) 0.0017(10) 0.0027(10) 0.0104(11) 
C9 0.0456(12) 0.0372(12) 0.0268(10) -0.0009(9) 0.0047(9) 0.0006(10) 
C10 0.0385(11) 0.0434(13) 0.0279(10) -0.0057(9) 0.0109(9) -0.0082(9) 
C11 0.0469(12) 0.0523(14) 0.0340(11) -0.0002(10) 0.0066(9) -0.0177(11) 
C12 0.0616(15) 0.0652(17) 0.0426(13) -0.0007(12) 0.0145(12) -0.0284(13) 
C13 0.0499(15) 0.078(2) 0.0596(16) -0.0120(14) 0.0272(12) -0.0259(14) 
C14 0.0345(12) 0.084(2) 0.0784(18) -0.0067(16) 0.0194(12) -0.0023(13) 
C15 0.0385(12) 0.0567(15) 0.0565(14) -0.0003(12) 0.0166(10) -0.0021(11) 
C16 0.0301(10) 0.0261(10) 0.0294(10) 0.0001(8) 0.0047(8) -0.0011(8) 
C17 0.0286(10) 0.0287(11) 0.0393(11) 0.0014(9) 0.0050(8) -0.0038(8) 
C18 0.0278(10) 0.0300(11) 0.0349(11) 0.0010(9) -0.0007(8) 0.0006(8) 
C19 0.0271(9) 0.0249(10) 0.0285(10) 0.0012(8) 0.0037(8) 0.0025(8) 
C20 0.0255(9) 0.0355(12) 0.0407(11) 0.0101(9) 0.0018(8) -0.0043(8) 
C21 0.0296(10) 0.0373(12) 0.0366(11) 0.0057(9) -0.0032(8) -0.0021(9) 
N4 0.0223(7) 0.0323(9) 0.0315(8) 0.0068(7) 0.0017(6) 0.0004(7) 
C22 0.0257(9) 0.0219(10) 0.0331(10) 0.0028(8) -0.0002(8) -0.0030(8) 
C23 0.0300(10) 0.0297(11) 0.0343(11) -0.0007(9) 0.0026(8) -0.0017(8) 
C24 0.0273(10) 0.0361(12) 0.0485(13) -0.0006(10) -0.0005(9) 0.0023(9) 
C25 0.0314(11) 0.0414(13) 0.0516(13) 0.0040(11) -0.0108(10) 0.0034(9) 
C26 0.0385(11) 0.0400(12) 0.0336(11) 0.0029(9) -0.0073(9) -0.0042(9) 
C27 0.0320(10) 0.0231(10) 0.0323(10) -0.0001(8) -0.0015(8) -0.0064(8) 
C28 0.0404(11) 0.0341(11) 0.0314(10) -0.0043(9) 0.0020(8) -0.0073(9) 
C29 0.0373(11) 0.0321(11) 0.0379(11) -0.0070(9) 0.0099(9) 0.0009(9) 
C30 0.0277(9) 0.0263(10) 0.0352(11) 0.0013(8) 0.0024(8) 0.0046(8) 
C31 0.0286(10) 0.0481(13) 0.0363(11) 0.0003(10) 0.0076(8) 0.0024(9) 
C32 0.0259(10) 0.0471(13) 0.0452(12) 0.0097(10) 0.0022(9) -0.0047(9) 
C33 0.0313(10) 0.0340(11) 0.0398(11) 0.0025(9) -0.0069(9) -0.0033(9) 
C34 0.0304(10) 0.0296(11) 0.0289(10) 0.0034(8) -0.0001(8) 0.0041(8) 
C35 0.0245(9) 0.0237(10) 0.0316(10) 0.0051(8) -0.0001(8) 0.0026(8) 
C36 0.0340(10) 0.0289(11) 0.0324(11) -0.0057(9) 0.0025(8) -0.0006(8) 
N5 0.0339(9) 0.0330(10) 0.0343(9) -0.0017(7) 0.0028(7) -0.0008(7) 
C37 0.0345(10) 0.0299(11) 0.0295(10) -0.0049(9) 0.0001(8) -0.0001(9) 
N6 0.0295(8) 0.0349(9) 0.0324(9) -0.0005(8) 0.0002(7) 0.0026(7) 
C38 0.0289(10) 0.0327(11) 0.0300(10) -0.0057(9) 0.0020(8) -0.0001(8) 
N7 0.0316(9) 0.0356(10) 0.0369(9) 0.0018(8) 0.0033(7) 0.0007(7) 
C39 0.0366(11) 0.0314(11) 0.0373(11) -0.0073(9) 0.0068(9) -0.0048(9) 
C40 0.0377(12) 0.0489(14) 0.0556(14) 0.0002(11) 0.0067(10) -0.0045(10) 
C41 0.0355(12) 0.0673(17) 0.0753(18) -0.0047(15) 0.0111(11) -0.0073(12) 
C42 0.0546(15) 0.0631(17) 0.0687(17) -0.0144(14) 0.0293(13) -0.0223(13) 
C43 0.0656(16) 0.0569(16) 0.0501(14) -0.0009(12) 0.0198(12) -0.0159(13) 
C44 0.0516(13) 0.0455(14) 0.0426(13) -0.0019(11) 0.0084(10) -0.0068(11) 
C45 0.0337(10) 0.0349(11) 0.0300(10) -0.0048(9) -0.0027(8) 0.0027(9) 
C46 0.0385(11) 0.0463(13) 0.0391(12) 0.0041(10) 0.0005(9) 0.0017(10) 
C47 0.0485(13) 0.0507(14) 0.0484(13) 0.0107(11) -0.0060(10) 0.0064(11) 
C48 0.0411(13) 0.0600(16) 0.0703(16) 0.0114(14) -0.0119(11) 0.0100(12) 
C49 0.0342(12) 0.0648(17) 0.0826(18) 0.0174(15) -0.0025(11) -0.0021(11) 
C50 0.0346(11) 0.0453(13) 0.0589(14) 0.0120(11) -0.0017(10) 0.0025(10) 
C51 0.0303(10) 0.0320(11) 0.0282(10) -0.0022(8) 0.0014(8) 0.0010(8) 
C52 0.0259(10) 0.0400(12) 0.0357(11) 0.0007(9) -0.0037(8) 0.0005(9) 
C53 0.0271(10) 0.0403(12) 0.0369(11) 0.0032(9) 0.0028(8) -0.0034(9) 
C54 0.0303(10) 0.0294(10) 0.0298(10) -0.0032(8) 0.0003(8) 0.0011(8) 
C55 0.0271(10) 0.0530(14) 0.0439(12) 0.0122(11) 0.0050(9) 0.0092(9) 
C56 0.0290(10) 0.0493(13) 0.0445(12) 0.0105(10) 0.0095(9) 0.0044(9) 
N8 0.0278(8) 0.0388(10) 0.0295(8) 0.0017(7) -0.0003(6) 0.0004(7) 
C57 0.0286(10) 0.0293(11) 0.0350(11) 0.0059(9) 0.0019(8) 0.0015(8) 
C58 0.0402(11) 0.0349(12) 0.0455(12) 0.0010(10) -0.0015(9) -0.0019(9) 
C59 0.0360(11) 0.0371(13) 0.0657(15) 0.0113(12) -0.0033(10) -0.0052(10) 
C60 0.0362(12) 0.0466(14) 0.0643(15) 0.0154(12) 0.0139(11) 0.0018(10) 
C61 0.0424(12) 0.0477(14) 0.0485(13) 0.0006(11) 0.0147(10) 0.0063(11) 
C62 0.0357(11) 0.0332(11) 0.0397(12) 0.0001(9) 0.0051(9) 0.0041(9) 
C63 0.0474(13) 0.0498(14) 0.0572(14) -0.0210(12) 0.0098(11) 0.0014(11) 
C64 0.0412(12) 0.0356(12) 0.0648(15) -0.0145(11) -0.0014(10) 0.0006(10) 
C65 0.0352(11) 0.0316(11) 0.0411(11) -0.0018(9) 0.0021(9) -0.0006(9) 
C66 0.0379(11) 0.0456(13) 0.0474(13) -0.0066(11) -0.0069(9) -0.0023(10) 
C67 0.0309(11) 0.0501(14) 0.0486(13) 0.0067(11) -0.0017(9) 0.0041(10) 
C68 0.0391(11) 0.0374(12) 0.0429(12) 0.0049(10) 0.0088(9) 0.0096(10) 
C69 0.0404(11) 0.0347(12) 0.0327(11) -0.0030(9) 0.0055(9) 0.0022(9) 
C70 0.0298(10) 0.0302(11) 0.0299(10) 0.0044(9) 0.0027(8) 0.0000(8) 
  
_geom_special_details 
; 
 All esds (except the esd in the dihedral angle between two l.s. planes) 
 are estimated using the full covariance matrix.  The cell esds are taken 
 into account individually in the estimation of esds in distances, angles 
 and torsion angles; correlations between esds in cell parameters are only 
 used when they are defined by crystal symmetry.  An approximate (isotropic) 
 treatment of cell esds is used for estimating esds involving l.s. planes. 
; 
  
loop_ 
 _geom_bond_atom_site_label_1 
 _geom_bond_atom_site_label_2 
 _geom_bond_distance 
 _geom_bond_site_symmetry_2 
 _geom_bond_publ_flag 
C1 N1 1.334(2) . ? 
C1 N3 1.338(2) . ? 
C1 C4 1.482(2) . ? 
N1 C2 1.338(2) . ? 
C2 N2 1.340(2) . ? 
C2 C10 1.479(2) . ? 
N2 C3 1.344(2) . ? 
C3 N3 1.341(2) . ? 
C3 C16 1.471(2) . ? 
C4 C9 1.387(3) . ? 
C4 C5 1.388(2) . ? 
C5 C6 1.378(3) . ? 
C5 H5 0.9400 . ? 
C6 C7 1.376(3) . ? 
C6 H6 0.9400 . ? 
C7 C8 1.374(3) . ? 
C7 H7 0.9400 . ? 
C8 C9 1.381(3) . ? 
C8 H8 0.9400 . ? 
C9 H9 0.9400 . ? 
C10 C15 1.381(3) . ? 
C10 C11 1.389(3) . ? 
C11 C12 1.384(3) . ? 
C11 H11 0.9400 . ? 
C12 C13 1.367(3) . ? 
C12 H12 0.9400 . ? 
C13 C14 1.374(3) . ? 
C13 H13 0.9400 . ? 
C14 C15 1.394(3) . ? 
C14 H14 0.9400 . ? 
C15 H15 0.9400 . ? 
C16 C21 1.388(2) . ? 
C16 C17 1.389(2) . ? 
C17 C18 1.379(2) . ? 
C17 H17 0.9400 . ? 
C18 C19 1.398(2) . ? 
C18 H18 0.9400 . ? 
C19 N4 1.393(2) . ? 
C19 C20 1.400(2) . ? 
C20 C21 1.370(2) . ? 
C20 H20 0.9400 . ? 
C21 H21 0.9400 . ? 
N4 C22 1.438(2) . ? 
N4 C35 1.438(2) . ? 
C22 C23 1.395(2) . ? 
C22 C27 1.398(2) . ? 
C23 C24 1.373(2) . ? 
C23 H23 0.9400 . ? 
C24 C25 1.379(3) . ? 
C24 H24 0.9400 . ? 
C25 C26 1.372(3) . ? 
C25 H25 0.9400 . ? 
C26 C27 1.400(2) . ? 
C26 H26 0.9400 . ? 
C27 C28 1.513(2) . ? 
C28 C29 1.521(3) . ? 
C28 H28A 0.9800 . ? 
C28 H28B 0.9800 . ? 
C29 C30 1.495(2) . ? 
C29 H29A 0.9800 . ? 
C29 H29B 0.9800 . ? 
C30 C31 1.387(2) . ? 
C30 C35 1.389(2) . ? 
C31 C32 1.375(3) . ? 
C31 H31 0.9400 . ? 
C32 C33 1.381(3) . ? 
C32 H32 0.9400 . ? 
C33 C34 1.383(2) . ? 
C33 H33 0.9400 . ? 
C34 C35 1.382(2) . ? 
C34 H34 0.9400 . ? 
C36 N7 1.334(2) . ? 
C36 N5 1.338(2) . ? 
C36 C39 1.482(2) . ? 
N5 C37 1.337(2) . ? 
C37 N6 1.338(2) . ? 
C37 C45 1.481(2) . ? 
N6 C38 1.340(2) . ? 
C38 N7 1.345(2) . ? 
C38 C51 1.458(3) . ? 
C39 C40 1.383(3) . ? 
C39 C44 1.386(3) . ? 
C40 C41 1.381(3) . ? 
C40 H40 0.9400 . ? 
C41 C42 1.375(3) . ? 
C41 H41 0.9400 . ? 
C42 C43 1.365(3) . ? 
C42 H42 0.9400 . ? 
C43 C44 1.383(3) . ? 
C43 H43 0.9400 . ? 
C44 H44 0.9400 . ? 
C45 C50 1.380(3) . ? 
C45 C46 1.384(3) . ? 
C46 C47 1.377(3) . ? 
C46 H46 0.9400 . ? 
C47 C48 1.363(3) . ? 
C47 H47 0.9400 . ? 
C48 C49 1.376(3) . ? 
C48 H48 0.9400 . ? 
C49 C50 1.378(3) . ? 
C49 H49 0.9400 . ? 
C50 H50 0.9400 . ? 
C51 C56 1.384(2) . ? 
C51 C52 1.385(2) . ? 
C52 C53 1.376(3) . ? 
C52 H52 0.9400 . ? 
C53 C54 1.392(2) . ? 
C53 H53 0.9400 . ? 
C54 N8 1.393(2) . ? 
C54 C55 1.393(2) . ? 
C55 C56 1.371(3) . ? 
C55 H55 0.9400 . ? 
C56 H56 0.9400 . ? 
N8 C57 1.433(2) . ? 
N8 C70 1.438(2) . ? 
C57 C58 1.388(3) . ? 
C57 C62 1.390(3) . ? 
C58 C59 1.380(3) . ? 
C58 H58 0.9400 . ? 
C59 C60 1.379(3) . ? 
C59 H59 0.9400 . ? 
C60 C61 1.368(3) . ? 
C60 H60 0.9400 . ? 
C61 C62 1.398(3) . ? 
C61 H61 0.9400 . ? 
C62 C63 1.513(3) . ? 
C63 C64 1.507(3) . ? 
C63 H63A 0.9800 . ? 
C63 H63B 0.9800 . ? 
C64 C65 1.502(3) . ? 
C64 H64A 0.9800 . ? 
C64 H64B 0.9800 . ? 
C65 C70 1.384(3) . ? 
C65 C66 1.387(3) . ? 
C66 C67 1.378(3) . ? 
C66 H66 0.9400 . ? 
C67 C68 1.374(3) . ? 
C67 H67 0.9400 . ? 
C68 C69 1.386(3) . ? 
C68 H68 0.9400 . ? 
C69 C70 1.376(2) . ? 
C69 H69 0.9400 . ? 
  
loop_ 
 _geom_angle_atom_site_label_1 
 _geom_angle_atom_site_label_2 
 _geom_angle_atom_site_label_3 
 _geom_angle 
 _geom_angle_site_symmetry_1 
 _geom_angle_site_symmetry_3 
 _geom_angle_publ_flag 
N1 C1 N3 124.86(17) . . ? 
N1 C1 C4 117.97(16) . . ? 
N3 C1 C4 117.10(15) . . ? 
C1 N1 C2 115.33(16) . . ? 
N1 C2 N2 124.89(16) . . ? 
N1 C2 C10 117.18(17) . . ? 
N2 C2 C10 117.88(17) . . ? 
C2 N2 C3 114.88(16) . . ? 
N3 C3 N2 124.67(17) . . ? 
N3 C3 C16 116.98(15) . . ? 
N2 C3 C16 118.30(16) . . ? 
C1 N3 C3 115.23(15) . . ? 
C9 C4 C5 119.10(18) . . ? 
C9 C4 C1 120.18(17) . . ? 
C5 C4 C1 120.64(17) . . ? 
C6 C5 C4 120.32(19) . . ? 
C6 C5 H5 119.8 . . ? 
C4 C5 H5 119.8 . . ? 
C7 C6 C5 120.1(2) . . ? 
C7 C6 H6 119.9 . . ? 
C5 C6 H6 119.9 . . ? 
C8 C7 C6 120.1(2) . . ? 
C8 C7 H7 120.0 . . ? 
C6 C7 H7 120.0 . . ? 
C7 C8 C9 120.2(2) . . ? 
C7 C8 H8 119.9 . . ? 
C9 C8 H8 119.9 . . ? 
C8 C9 C4 120.15(19) . . ? 
C8 C9 H9 119.9 . . ? 
C4 C9 H9 119.9 . . ? 
C15 C10 C11 119.08(18) . . ? 
C15 C10 C2 120.88(18) . . ? 
C11 C10 C2 119.94(18) . . ? 
C12 C11 C10 120.4(2) . . ? 
C12 C11 H11 119.8 . . ? 
C10 C11 H11 119.8 . . ? 
C13 C12 C11 120.2(2) . . ? 
C13 C12 H12 119.9 . . ? 
C11 C12 H12 119.9 . . ? 
C12 C13 C14 120.2(2) . . ? 
C12 C13 H13 119.9 . . ? 
C14 C13 H13 119.9 . . ? 
C13 C14 C15 120.2(2) . . ? 
C13 C14 H14 119.9 . . ? 
C15 C14 H14 119.9 . . ? 
C10 C15 C14 120.0(2) . . ? 
C10 C15 H15 120.0 . . ? 
C14 C15 H15 120.0 . . ? 
C21 C16 C17 117.03(16) . . ? 
C21 C16 C3 120.66(16) . . ? 
C17 C16 C3 122.23(16) . . ? 
C18 C17 C16 121.81(16) . . ? 
C18 C17 H17 119.1 . . ? 
C16 C17 H17 119.1 . . ? 
C17 C18 C19 120.96(16) . . ? 
C17 C18 H18 119.5 . . ? 
C19 C18 H18 119.5 . . ? 
N4 C19 C18 122.18(15) . . ? 
N4 C19 C20 120.84(15) . . ? 
C18 C19 C20 116.95(16) . . ? 
C21 C20 C19 121.34(16) . . ? 
C21 C20 H20 119.3 . . ? 
C19 C20 H20 119.3 . . ? 
C20 C21 C16 121.82(17) . . ? 
C20 C21 H21 119.1 . . ? 
C16 C21 H21 119.1 . . ? 
C19 N4 C22 123.25(13) . . ? 
C19 N4 C35 120.61(14) . . ? 
C22 N4 C35 115.98(13) . . ? 
C23 C22 C27 120.08(16) . . ? 
C23 C22 N4 117.77(16) . . ? 
C27 C22 N4 121.98(15) . . ? 
C24 C23 C22 121.32(18) . . ? 
C24 C23 H23 119.3 . . ? 
C22 C23 H23 119.3 . . ? 
C23 C24 C25 119.44(18) . . ? 
C23 C24 H24 120.3 . . ? 
C25 C24 H24 120.3 . . ? 
C26 C25 C24 119.52(18) . . ? 
C26 C25 H25 120.2 . . ? 
C24 C25 H25 120.2 . . ? 
C25 C26 C27 122.76(18) . . ? 
C25 C26 H26 118.6 . . ? 
C27 C26 H26 118.6 . . ? 
C22 C27 C26 116.85(16) . . ? 
C22 C27 C28 126.81(16) . . ? 
C26 C27 C28 116.33(16) . . ? 
C27 C28 C29 116.82(15) . . ? 
C27 C28 H28A 108.1 . . ? 
C29 C28 H28A 108.1 . . ? 
C27 C28 H28B 108.1 . . ? 
C29 C28 H28B 108.1 . . ? 
H28A C28 H28B 107.3 . . ? 
C30 C29 C28 109.03(15) . . ? 
C30 C29 H29A 109.9 . . ? 
C28 C29 H29A 109.9 . . ? 
C30 C29 H29B 109.9 . . ? 
C28 C29 H29B 109.9 . . ? 
H29A C29 H29B 108.3 . . ? 
C31 C30 C35 118.24(17) . . ? 
C31 C30 C29 122.96(17) . . ? 
C35 C30 C29 118.43(15) . . ? 
C32 C31 C30 120.95(18) . . ? 
C32 C31 H31 119.5 . . ? 
C30 C31 H31 119.5 . . ? 
C31 C32 C33 120.23(17) . . ? 
C31 C32 H32 119.9 . . ? 
C33 C32 H32 119.9 . . ? 
C32 C33 C34 119.86(18) . . ? 
C32 C33 H33 120.1 . . ? 
C34 C33 H33 120.1 . . ? 
C35 C34 C33 119.54(17) . . ? 
C35 C34 H34 120.2 . . ? 
C33 C34 H34 120.2 . . ? 
C34 C35 C30 121.17(16) . . ? 
C34 C35 N4 121.41(16) . . ? 
C30 C35 N4 117.39(16) . . ? 
N7 C36 N5 124.88(16) . . ? 
N7 C36 C39 116.99(16) . . ? 
N5 C36 C39 118.12(17) . . ? 
C37 N5 C36 114.98(16) . . ? 
N5 C37 N6 125.02(16) . . ? 
N5 C37 C45 118.01(17) . . ? 
N6 C37 C45 116.97(16) . . ? 
C37 N6 C38 115.51(15) . . ? 
N6 C38 N7 123.91(17) . . ? 
N6 C38 C51 118.63(16) . . ? 
N7 C38 C51 117.43(16) . . ? 
C36 N7 C38 115.69(15) . . ? 
C40 C39 C44 119.09(18) . . ? 
C40 C39 C36 120.21(18) . . ? 
C44 C39 C36 120.70(18) . . ? 
C41 C40 C39 120.3(2) . . ? 
C41 C40 H40 119.9 . . ? 
C39 C40 H40 119.9 . . ? 
C42 C41 C40 120.0(2) . . ? 
C42 C41 H41 120.0 . . ? 
C40 C41 H41 120.0 . . ? 
C43 C42 C41 120.2(2) . . ? 
C43 C42 H42 119.9 . . ? 
C41 C42 H42 119.9 . . ? 
C42 C43 C44 120.2(2) . . ? 
C42 C43 H43 119.9 . . ? 
C44 C43 H43 119.9 . . ? 
C43 C44 C39 120.2(2) . . ? 
C43 C44 H44 119.9 . . ? 
C39 C44 H44 119.9 . . ? 
C50 C45 C46 119.08(18) . . ? 
C50 C45 C37 120.30(18) . . ? 
C46 C45 C37 120.61(17) . . ? 
C47 C46 C45 120.41(19) . . ? 
C47 C46 H46 119.8 . . ? 
C45 C46 H46 119.8 . . ? 
C48 C47 C46 120.2(2) . . ? 
C48 C47 H47 119.9 . . ? 
C46 C47 H47 119.9 . . ? 
C47 C48 C49 119.9(2) . . ? 
C47 C48 H48 120.0 . . ? 
C49 C48 H48 120.0 . . ? 
C48 C49 C50 120.3(2) . . ? 
C48 C49 H49 119.8 . . ? 
C50 C49 H49 119.8 . . ? 
C49 C50 C45 120.0(2) . . ? 
C49 C50 H50 120.0 . . ? 
C45 C50 H50 120.0 . . ? 
C56 C51 C52 117.48(17) . . ? 
C56 C51 C38 120.17(16) . . ? 
C52 C51 C38 122.20(16) . . ? 
C53 C52 C51 121.67(17) . . ? 
C53 C52 H52 119.2 . . ? 
C51 C52 H52 119.2 . . ? 
C52 C53 C54 120.51(17) . . ? 
C52 C53 H53 119.7 . . ? 
C54 C53 H53 119.7 . . ? 
C53 C54 N8 122.16(16) . . ? 
C53 C54 C55 117.84(17) . . ? 
N8 C54 C55 119.98(16) . . ? 
C56 C55 C54 120.82(17) . . ? 
C56 C55 H55 119.6 . . ? 
C54 C55 H55 119.6 . . ? 
C55 C56 C51 121.61(17) . . ? 
C55 C56 H56 119.2 . . ? 
C51 C56 H56 119.2 . . ? 
C54 N8 C57 120.87(14) . . ? 
C54 N8 C70 118.67(14) . . ? 
C57 N8 C70 117.34(14) . . ? 
C58 C57 C62 120.81(17) . . ? 
C58 C57 N8 117.12(17) . . ? 
C62 C57 N8 122.06(16) . . ? 
C59 C58 C57 120.7(2) . . ? 
C59 C58 H58 119.7 . . ? 
C57 C58 H58 119.7 . . ? 
C60 C59 C58 119.4(2) . . ? 
C60 C59 H59 120.3 . . ? 
C58 C59 H59 120.3 . . ? 
C61 C60 C59 119.65(19) . . ? 
C61 C60 H60 120.2 . . ? 
C59 C60 H60 120.2 . . ? 
C60 C61 C62 122.7(2) . . ? 
C60 C61 H61 118.7 . . ? 
C62 C61 H61 118.7 . . ? 
C57 C62 C61 116.81(18) . . ? 
C57 C62 C63 126.26(17) . . ? 
C61 C62 C63 116.91(18) . . ? 
C64 C63 C62 119.67(18) . . ? 
C64 C63 H63A 107.4 . . ? 
C62 C63 H63A 107.4 . . ? 
C64 C63 H63B 107.4 . . ? 
C62 C63 H63B 107.4 . . ? 
H63A C63 H63B 106.9 . . ? 
C65 C64 C63 112.92(18) . . ? 
C65 C64 H64A 109.0 . . ? 
C63 C64 H64A 109.0 . . ? 
C65 C64 H64B 109.0 . . ? 
C63 C64 H64B 109.0 . . ? 
H64A C64 H64B 107.8 . . ? 
C70 C65 C66 117.91(18) . . ? 
C70 C65 C64 118.60(17) . . ? 
C66 C65 C64 123.49(18) . . ? 
C67 C66 C65 121.30(19) . . ? 
C67 C66 H66 119.4 . . ? 
C65 C66 H66 119.4 . . ? 
C68 C67 C66 119.96(18) . . ? 
C68 C67 H67 120.0 . . ? 
C66 C67 H67 120.0 . . ? 
C67 C68 C69 119.66(18) . . ? 
C67 C68 H68 120.2 . . ? 
C69 C68 H68 120.2 . . ? 
C70 C69 C68 119.90(18) . . ? 
C70 C69 H69 120.1 . . ? 
C68 C69 H69 120.1 . . ? 
C69 C70 C65 121.26(17) . . ? 
C69 C70 N8 119.70(17) . . ? 
C65 C70 N8 118.98(16) . . ? 
  
loop_ 
 _geom_torsion_atom_site_label_1 
 _geom_torsion_atom_site_label_2 
 _geom_torsion_atom_site_label_3 
 _geom_torsion_atom_site_label_4 
 _geom_torsion 
 _geom_torsion_site_symmetry_1 
 _geom_torsion_site_symmetry_2 
 _geom_torsion_site_symmetry_3 
 _geom_torsion_site_symmetry_4 
 _geom_torsion_publ_flag 
N3 C1 N1 C2 1.9(3) . . . . ? 
C4 C1 N1 C2 178.61(16) . . . . ? 
C1 N1 C2 N2 1.5(3) . . . . ? 
C1 N1 C2 C10 -175.95(16) . . . . ? 
N1 C2 N2 C3 -3.9(3) . . . . ? 
C10 C2 N2 C3 173.53(16) . . . . ? 
C2 N2 C3 N3 3.3(3) . . . . ? 
C2 N2 C3 C16 -174.10(16) . . . . ? 
N1 C1 N3 C3 -2.3(3) . . . . ? 
C4 C1 N3 C3 -179.08(15) . . . . ? 
N2 C3 N3 C1 -0.5(3) . . . . ? 
C16 C3 N3 C1 176.98(15) . . . . ? 
N1 C1 C4 C9 -13.9(3) . . . . ? 
N3 C1 C4 C9 163.15(16) . . . . ? 
N1 C1 C4 C5 169.45(17) . . . . ? 
N3 C1 C4 C5 -13.5(3) . . . . ? 
C9 C4 C5 C6 -0.8(3) . . . . ? 
C1 C4 C5 C6 175.90(17) . . . . ? 
C4 C5 C6 C7 -0.6(3) . . . . ? 
C5 C6 C7 C8 1.3(3) . . . . ? 
C6 C7 C8 C9 -0.6(3) . . . . ? 
C7 C8 C9 C4 -0.8(3) . . . . ? 
C5 C4 C9 C8 1.5(3) . . . . ? 
C1 C4 C9 C8 -175.21(17) . . . . ? 
N1 C2 C10 C15 -174.81(18) . . . . ? 
N2 C2 C10 C15 7.6(3) . . . . ? 
N1 C2 C10 C11 8.8(3) . . . . ? 
N2 C2 C10 C11 -168.82(17) . . . . ? 
C15 C10 C11 C12 0.4(3) . . . . ? 
C2 C10 C11 C12 176.89(18) . . . . ? 
C10 C11 C12 C13 -0.8(3) . . . . ? 
C11 C12 C13 C14 0.4(4) . . . . ? 
C12 C13 C14 C15 0.4(4) . . . . ? 
C11 C10 C15 C14 0.4(3) . . . . ? 
C2 C10 C15 C14 -176.06(19) . . . . ? 
C13 C14 C15 C10 -0.8(3) . . . . ? 
N3 C3 C16 C21 11.1(3) . . . . ? 
N2 C3 C16 C21 -171.25(17) . . . . ? 
N3 C3 C16 C17 -165.64(17) . . . . ? 
N2 C3 C16 C17 12.0(3) . . . . ? 
C21 C16 C17 C18 1.0(3) . . . . ? 
C3 C16 C17 C18 177.92(17) . . . . ? 
C16 C17 C18 C19 1.6(3) . . . . ? 
C17 C18 C19 N4 178.81(17) . . . . ? 
C17 C18 C19 C20 -3.1(3) . . . . ? 
N4 C19 C20 C21 -179.88(17) . . . . ? 
C18 C19 C20 C21 2.0(3) . . . . ? 
C19 C20 C21 C16 0.6(3) . . . . ? 
C17 C16 C21 C20 -2.2(3) . . . . ? 
C3 C16 C21 C20 -179.08(17) . . . . ? 
C18 C19 N4 C22 -12.1(3) . . . . ? 
C20 C19 N4 C22 169.97(16) . . . . ? 
C18 C19 N4 C35 172.74(16) . . . . ? 
C20 C19 N4 C35 -5.2(2) . . . . ? 
C19 N4 C22 C23 -50.7(2) . . . . ? 
C35 N4 C22 C23 124.68(17) . . . . ? 
C19 N4 C22 C27 134.11(18) . . . . ? 
C35 N4 C22 C27 -50.5(2) . . . . ? 
C27 C22 C23 C24 0.1(3) . . . . ? 
N4 C22 C23 C24 -175.19(16) . . . . ? 
C22 C23 C24 C25 1.5(3) . . . . ? 
C23 C24 C25 C26 -1.5(3) . . . . ? 
C24 C25 C26 C27 -0.1(3) . . . . ? 
C23 C22 C27 C26 -1.6(3) . . . . ? 
N4 C22 C27 C26 173.47(16) . . . . ? 
C23 C22 C27 C28 179.45(17) . . . . ? 
N4 C22 C27 C28 -5.5(3) . . . . ? 
C25 C26 C27 C22 1.6(3) . . . . ? 
C25 C26 C27 C28 -179.31(18) . . . . ? 
C22 C27 C28 C29 -5.5(3) . . . . ? 
C26 C27 C28 C29 175.53(16) . . . . ? 
C27 C28 C29 C30 64.6(2) . . . . ? 
C28 C29 C30 C31 100.9(2) . . . . ? 
C28 C29 C30 C35 -72.1(2) . . . . ? 
C35 C30 C31 C32 -0.4(3) . . . . ? 
C29 C30 C31 C32 -173.40(18) . . . . ? 
C30 C31 C32 C33 0.1(3) . . . . ? 
C31 C32 C33 C34 0.0(3) . . . . ? 
C32 C33 C34 C35 0.1(3) . . . . ? 
C33 C34 C35 C30 -0.3(3) . . . . ? 
C33 C34 C35 N4 177.60(16) . . . . ? 
C31 C30 C35 C34 0.5(3) . . . . ? 
C29 C30 C35 C34 173.83(16) . . . . ? 
C31 C30 C35 N4 -177.50(16) . . . . ? 
C29 C30 C35 N4 -4.2(2) . . . . ? 
C19 N4 C35 C34 71.7(2) . . . . ? 
C22 N4 C35 C34 -103.83(19) . . . . ? 
C19 N4 C35 C30 -110.26(19) . . . . ? 
C22 N4 C35 C30 74.2(2) . . . . ? 
N7 C36 N5 C37 -0.9(3) . . . . ? 
C39 C36 N5 C37 178.56(16) . . . . ? 
C36 N5 C37 N6 0.7(3) . . . . ? 
C36 N5 C37 C45 -179.70(16) . . . . ? 
N5 C37 N6 C38 -0.4(3) . . . . ? 
C45 C37 N6 C38 -179.97(16) . . . . ? 
C37 N6 C38 N7 0.2(3) . . . . ? 
C37 N6 C38 C51 -177.40(16) . . . . ? 
N5 C36 N7 C38 0.8(3) . . . . ? 
C39 C36 N7 C38 -178.69(16) . . . . ? 
N6 C38 N7 C36 -0.4(3) . . . . ? 
C51 C38 N7 C36 177.22(16) . . . . ? 
N7 C36 C39 C40 11.6(3) . . . . ? 
N5 C36 C39 C40 -167.94(18) . . . . ? 
N7 C36 C39 C44 -169.32(18) . . . . ? 
N5 C36 C39 C44 11.1(3) . . . . ? 
C44 C39 C40 C41 0.4(3) . . . . ? 
C36 C39 C40 C41 179.5(2) . . . . ? 
C39 C40 C41 C42 0.3(3) . . . . ? 
C40 C41 C42 C43 -1.0(4) . . . . ? 
C41 C42 C43 C44 1.0(4) . . . . ? 
C42 C43 C44 C39 -0.3(3) . . . . ? 
C40 C39 C44 C43 -0.4(3) . . . . ? 
C36 C39 C44 C43 -179.53(19) . . . . ? 
N5 C37 C45 C50 -171.88(18) . . . . ? 
N6 C37 C45 C50 7.7(3) . . . . ? 
N5 C37 C45 C46 7.7(3) . . . . ? 
N6 C37 C45 C46 -172.63(17) . . . . ? 
C50 C45 C46 C47 -0.1(3) . . . . ? 
C37 C45 C46 C47 -179.68(18) . . . . ? 
C45 C46 C47 C48 1.0(3) . . . . ? 
C46 C47 C48 C49 -1.0(4) . . . . ? 
C47 C48 C49 C50 0.1(4) . . . . ? 
C48 C49 C50 C45 0.9(4) . . . . ? 
C46 C45 C50 C49 -0.9(3) . . . . ? 
C37 C45 C50 C49 178.7(2) . . . . ? 
N6 C38 C51 C56 176.45(18) . . . . ? 
N7 C38 C51 C56 -1.3(3) . . . . ? 
N6 C38 C51 C52 1.0(3) . . . . ? 
N7 C38 C51 C52 -176.75(17) . . . . ? 
C56 C51 C52 C53 -1.2(3) . . . . ? 
C38 C51 C52 C53 174.37(17) . . . . ? 
C51 C52 C53 C54 -0.8(3) . . . . ? 
C52 C53 C54 N8 -175.81(17) . . . . ? 
C52 C53 C54 C55 2.6(3) . . . . ? 
C53 C54 C55 C56 -2.6(3) . . . . ? 
N8 C54 C55 C56 175.86(18) . . . . ? 
C54 C55 C56 C51 0.7(3) . . . . ? 
C52 C51 C56 C55 1.2(3) . . . . ? 
C38 C51 C56 C55 -174.44(19) . . . . ? 
C53 C54 N8 C57 8.1(3) . . . . ? 
C55 C54 N8 C57 -170.31(17) . . . . ? 
C53 C54 N8 C70 167.57(17) . . . . ? 
C55 C54 N8 C70 -10.8(3) . . . . ? 
C54 N8 C57 C58 -76.5(2) . . . . ? 
C70 N8 C57 C58 123.79(18) . . . . ? 
C54 N8 C57 C62 104.2(2) . . . . ? 
C70 N8 C57 C62 -55.5(2) . . . . ? 
C62 C57 C58 C59 -1.3(3) . . . . ? 
N8 C57 C58 C59 179.39(17) . . . . ? 
C57 C58 C59 C60 0.8(3) . . . . ? 
C58 C59 C60 C61 0.5(3) . . . . ? 
C59 C60 C61 C62 -1.3(3) . . . . ? 
C58 C57 C62 C61 0.5(3) . . . . ? 
N8 C57 C62 C61 179.79(17) . . . . ? 
C58 C57 C62 C63 -177.87(19) . . . . ? 
N8 C57 C62 C63 1.4(3) . . . . ? 
C60 C61 C62 C57 0.8(3) . . . . ? 
C60 C61 C62 C63 179.3(2) . . . . ? 
C57 C62 C63 C64 -5.6(3) . . . . ? 
C61 C62 C63 C64 176.07(19) . . . . ? 
C62 C63 C64 C65 58.5(3) . . . . ? 
C63 C64 C65 C70 -67.4(3) . . . . ? 
C63 C64 C65 C66 113.0(2) . . . . ? 
C70 C65 C66 C67 -0.6(3) . . . . ? 
C64 C65 C66 C67 178.95(19) . . . . ? 
C65 C66 C67 C68 0.2(3) . . . . ? 
C66 C67 C68 C69 0.6(3) . . . . ? 
C67 C68 C69 C70 -1.0(3) . . . . ? 
C68 C69 C70 C65 0.6(3) . . . . ? 
C68 C69 C70 N8 -176.65(16) . . . . ? 
C66 C65 C70 C69 0.2(3) . . . . ? 
C64 C65 C70 C69 -179.34(17) . . . . ? 
C66 C65 C70 N8 177.47(17) . . . . ? 
C64 C65 C70 N8 -2.1(3) . . . . ? 
C54 N8 C70 C69 89.0(2) . . . . ? 
C57 N8 C70 C69 -110.76(19) . . . . ? 
C54 N8 C70 C65 -88.2(2) . . . . ? 
C57 N8 C70 C65 72.0(2) . . . . ? 
  
_refine_diff_density_max    0.230 
_refine_diff_density_min   -0.182 
_refine_diff_density_rms    0.038 
  
_shelx_res_file 
; 
  
    AZP-TRZ.res created by SHELXL-2014/7 
  
TITL AZP-TRZ in P2(1)/c 
CELL 0.71073  19.83710   9.72270  26.64310  90.0000  91.6354  90.0000 
ZERR    8.00   0.00060   0.00030   0.00090   0.0000   0.0012   0.0000 
LATT 1 
SYMM -X, 0.5+Y, 0.5-Z 
SFAC C  H  N 
UNIT 280 208 32 
L.S. 4 
ACTA 
BOND $H 
FMAP 2 
PLAN 20 
CONF 
SIZE 0.10 0.18 0.29 
TEMP -50.000 
WGHT    0.032700    1.932200 
FVAR       0.07194 
MOLE 1 
C1    1    0.481999    0.815866   -0.028443    11.00000    0.03726    0.02784 = 
         0.02387   -0.00409    0.00609   -0.00569 
N1    3    0.539514    0.872625   -0.042918    11.00000    0.03596    0.03535 = 
         0.02821    0.00037    0.00507   -0.00616 
C2    1    0.595331    0.827093   -0.018915    11.00000    0.03683    0.03131 = 
         0.02469   -0.00477    0.00869   -0.00545 
N2    3    0.596728    0.729533    0.016633    11.00000    0.03427    0.03444 = 
         0.03144   -0.00013    0.00707   -0.00443 
C3    1    0.535901    0.682986    0.029696    11.00000    0.03393    0.02708 = 
         0.02953   -0.00512    0.00686   -0.00262 
N3    3    0.477117    0.722577    0.008176    11.00000    0.03429    0.03171 = 
         0.02952    0.00286    0.00274   -0.00332 
C4    1    0.418221    0.864227   -0.052765    11.00000    0.03932    0.03325 = 
         0.02234   -0.00291    0.00378   -0.00118 
C5    1    0.358187    0.794626   -0.045506    11.00000    0.04088    0.04055 = 
         0.03278    0.00025    0.00178   -0.00448 
AFIX  43 
H5    2    0.358325    0.712716   -0.026760    11.00000   -1.20000 
AFIX   0 
C6    1    0.298382    0.845023   -0.065646    11.00000    0.04035    0.05607 = 
         0.04031   -0.00667    0.00112   -0.00376 
AFIX  43 
H6    2    0.257941    0.797010   -0.060862    11.00000   -1.20000 
AFIX   0 
C7    1    0.297770    0.965528   -0.092750    11.00000    0.04721    0.05907 = 
         0.03520   -0.00594   -0.00056    0.01350 
AFIX  43 
H7    2    0.256797    1.000668   -0.105884    11.00000   -1.20000 
AFIX   0 
C8    1    0.356970    1.034534   -0.100636    11.00000    0.05744    0.04394 = 
         0.03095    0.00174    0.00268    0.01038 
AFIX  43 
H8    2    0.356445    1.116395   -0.119414    11.00000   -1.20000 
AFIX   0 
C9    1    0.417245    0.984023   -0.081065    11.00000    0.04556    0.03724 = 
         0.02677   -0.00095    0.00471    0.00062 
AFIX  43 
H9    2    0.457703    1.030918   -0.086932    11.00000   -1.20000 
AFIX   0 
C10   1    0.659757    0.893874   -0.031289    11.00000    0.03853    0.04341 = 
         0.02786   -0.00565    0.01094   -0.00818 
C11   1    0.659553    1.010938   -0.061195    11.00000    0.04695    0.05233 = 
         0.03402   -0.00025    0.00657   -0.01769 
AFIX  43 
H11   2    0.618592    1.044763   -0.074836    11.00000   -1.20000 
AFIX   0 
C12   1    0.719251    1.078071   -0.071032    11.00000    0.06159    0.06524 = 
         0.04261   -0.00071    0.01452   -0.02837 
AFIX  43 
H12   2    0.718750    1.156554   -0.091643    11.00000   -1.20000 
AFIX   0 
C13   1    0.778966    1.030536   -0.050850    11.00000    0.04993    0.07789 = 
         0.05956   -0.01197    0.02718   -0.02594 
AFIX  43 
H13   2    0.819382    1.076724   -0.057466    11.00000   -1.20000 
AFIX   0 
C14   1    0.780043    0.915402   -0.020916    11.00000    0.03450    0.08362 = 
         0.07844   -0.00670    0.01942   -0.00230 
AFIX  43 
H14   2    0.821154    0.883404   -0.006917    11.00000   -1.20000 
AFIX   0 
C15   1    0.720320    0.845956   -0.011261    11.00000    0.03849    0.05673 = 
         0.05651   -0.00027    0.01659   -0.00209 
AFIX  43 
H15   2    0.721253    0.766544    0.008870    11.00000   -1.20000 
AFIX   0 
C16   1    0.532592    0.585766    0.071880    11.00000    0.03007    0.02605 = 
         0.02940    0.00006    0.00472   -0.00111 
C17   1    0.587584    0.560368    0.104000    11.00000    0.02857    0.02875 = 
         0.03934    0.00138    0.00503   -0.00379 
AFIX  43 
H17   2    0.628781    0.604385    0.098045    11.00000   -1.20000 
AFIX   0 
C18   1    0.583391    0.472373    0.144371    11.00000    0.02781    0.03001 = 
         0.03494    0.00095   -0.00066    0.00061 
AFIX  43 
H18   2    0.621292    0.459422    0.165835    11.00000   -1.20000 
AFIX   0 
C19   1    0.523594    0.402131    0.153849    11.00000    0.02706    0.02492 = 
         0.02850    0.00122    0.00370    0.00250 
C20   1    0.467877    0.430746    0.122132    11.00000    0.02551    0.03547 = 
         0.04069    0.01007    0.00183   -0.00427 
AFIX  43 
H20   2    0.426423    0.387687    0.128035    11.00000   -1.20000 
AFIX   0 
C21   1    0.472545    0.520265    0.082652    11.00000    0.02965    0.03730 = 
         0.03659    0.00566   -0.00316   -0.00210 
AFIX  43 
H21   2    0.434011    0.537789    0.062304    11.00000   -1.20000 
AFIX   0 
N4    3    0.518296    0.310745    0.193812    11.00000    0.02228    0.03230 = 
         0.03152    0.00682    0.00171    0.00043 
C22   1    0.575558    0.260940    0.222701    11.00000    0.02575    0.02189 = 
         0.03310    0.00283   -0.00018   -0.00298 
C23   1    0.629359    0.206295    0.196643    11.00000    0.03000    0.02965 = 
         0.03426   -0.00070    0.00259   -0.00171 
AFIX  43 
H23   2    0.628406    0.209784    0.161371    11.00000   -1.20000 
AFIX   0 
C24   1    0.683666    0.147527    0.221475    11.00000    0.02726    0.03605 = 
         0.04855   -0.00060   -0.00048    0.00232 
AFIX  43 
H24   2    0.720021    0.113130    0.203404    11.00000   -1.20000 
AFIX   0 
C25   1    0.684437    0.139376    0.273170    11.00000    0.03142    0.04138 = 
         0.05159    0.00403   -0.01081    0.00344 
AFIX  43 
H25   2    0.720842    0.097410    0.290560    11.00000   -1.20000 
AFIX   0 
C26   1    0.631687    0.192957    0.299026    11.00000    0.03851    0.04005 = 
         0.03357    0.00288   -0.00725   -0.00424 
AFIX  43 
H26   2    0.632843    0.186586    0.334244    11.00000   -1.20000 
AFIX   0 
C27   1    0.576206    0.256724    0.275162    11.00000    0.03204    0.02306 = 
         0.03227   -0.00006   -0.00150   -0.00641 
C28   1    0.522582    0.312011    0.309024    11.00000    0.04037    0.03407 = 
         0.03137   -0.00430    0.00199   -0.00734 
AFIX  23 
H28A  2    0.544549    0.372614    0.333915    11.00000   -1.20000 
H28B  2    0.503517    0.234378    0.327301    11.00000   -1.20000 
AFIX   0 
C29   1    0.464705    0.390932    0.283857    11.00000    0.03729    0.03210 = 
         0.03791   -0.00695    0.00991    0.00094 
AFIX  23 
H29A  2    0.435358    0.428897    0.309387    11.00000   -1.20000 
H29B  2    0.482441    0.467406    0.264237    11.00000   -1.20000 
AFIX   0 
C30   1    0.425374    0.295529    0.250195    11.00000    0.02767    0.02634 = 
         0.03519    0.00133    0.00239    0.00462 
C31   1    0.364769    0.236551    0.263540    11.00000    0.02860    0.04813 = 
         0.03630    0.00030    0.00759    0.00237 
AFIX  43 
H31   2    0.344654    0.263810    0.293472    11.00000   -1.20000 
AFIX   0 
C32   1    0.333714    0.138826    0.233619    11.00000    0.02591    0.04707 = 
         0.04521    0.00974    0.00223   -0.00465 
AFIX  43 
H32   2    0.292611    0.100032    0.243165    11.00000   -1.20000 
AFIX   0 
C33   1    0.362682    0.097459    0.189599    11.00000    0.03129    0.03404 = 
         0.03976    0.00254   -0.00690   -0.00333 
AFIX  43 
H33   2    0.341331    0.030668    0.169190    11.00000   -1.20000 
AFIX   0 
C34   1    0.423183    0.154500    0.175591    11.00000    0.03044    0.02961 = 
         0.02891    0.00345   -0.00006    0.00415 
AFIX  43 
H34   2    0.443121    0.126783    0.145646    11.00000   -1.20000 
AFIX   0 
C35   1    0.454133    0.252563    0.205936    11.00000    0.02450    0.02372 = 
         0.03156    0.00507   -0.00008    0.00257 
C36   1   -0.027882    0.547122    1.074772    11.00000    0.03403    0.02888 = 
         0.03239   -0.00569    0.00252   -0.00061 
N5    3    0.029036    0.487920    1.092178    11.00000    0.03388    0.03299 = 
         0.03430   -0.00168    0.00275   -0.00085 
C37   1    0.085402    0.532990    1.071306    11.00000    0.03448    0.02993 = 
         0.02954   -0.00489    0.00005   -0.00015 
N6    3    0.087962    0.630568    1.035974    11.00000    0.02945    0.03488 = 
         0.03236   -0.00051    0.00024    0.00261 
C38   1    0.028379    0.684072    1.021215    11.00000    0.02888    0.03270 = 
         0.03003   -0.00566    0.00201   -0.00006 
N7    3   -0.031020    0.645435    1.039850    11.00000    0.03164    0.03560 = 
         0.03693    0.00184    0.00332    0.00073 
C39   1   -0.092638    0.500118    1.095243    11.00000    0.03659    0.03138 = 
         0.03727   -0.00734    0.00678   -0.00485 
C40   1   -0.153117    0.538710    1.072238    11.00000    0.03775    0.04889 = 
         0.05557    0.00017    0.00671   -0.00447 
AFIX  43 
H40   2   -0.153129    0.595505    1.043687    11.00000   -1.20000 
AFIX   0 
C41   1   -0.213490    0.494103    1.091064    11.00000    0.03549    0.06727 = 
         0.07533   -0.00475    0.01107   -0.00731 
AFIX  43 
H41   2   -0.254464    0.520195    1.075221    11.00000   -1.20000 
AFIX   0 
C42   1   -0.213681    0.411580    1.132953    11.00000    0.05462    0.06312 = 
         0.06872   -0.01444    0.02927   -0.02229 
AFIX  43 
H42   2   -0.254842    0.382591    1.146021    11.00000   -1.20000 
AFIX   0 
C43   1   -0.154291    0.371577    1.155642    11.00000    0.06560    0.05692 = 
         0.05006   -0.00093    0.01981   -0.01591 
AFIX  43 
H43   2   -0.154688    0.313931    1.183956    11.00000   -1.20000 
AFIX   0 
C44   1   -0.093563    0.415567    1.137115    11.00000    0.05161    0.04547 = 
         0.04265   -0.00191    0.00838   -0.00680 
AFIX  43 
H44   2   -0.052806    0.388077    1.152949    11.00000   -1.20000 
AFIX   0 
C45   1    0.150355    0.471606    1.088534    11.00000    0.03366    0.03492 = 
         0.02999   -0.00475   -0.00274    0.00269 
C46   1    0.151660    0.359705    1.120646    11.00000    0.03845    0.04626 = 
         0.03906    0.00412    0.00046    0.00167 
AFIX  43 
H46   2    0.110980    0.321911    1.131525    11.00000   -1.20000 
AFIX   0 
C47   1    0.212178    0.303381    1.136761    11.00000    0.04849    0.05069 = 
         0.04843    0.01070   -0.00599    0.00640 
AFIX  43 
H47   2    0.212613    0.226439    1.158131    11.00000   -1.20000 
AFIX   0 
C48   1    0.271435    0.358783    1.121840    11.00000    0.04105    0.05999 = 
         0.07034    0.01138   -0.01194    0.01001 
AFIX  43 
H48   2    0.312678    0.321040    1.133341    11.00000   -1.20000 
AFIX   0 
C49   1    0.270827    0.470087    1.089903    11.00000    0.03425    0.06482 = 
         0.08257    0.01737   -0.00251   -0.00207 
AFIX  43 
H49   2    0.311737    0.508170    1.079611    11.00000   -1.20000 
AFIX   0 
C50   1    0.210519    0.525967    1.072942    11.00000    0.03461    0.04530 = 
         0.05895    0.01203   -0.00172    0.00250 
AFIX  43 
H50   2    0.210369    0.601129    1.050748    11.00000   -1.20000 
AFIX   0 
C51   1    0.026887    0.786693    0.981300    11.00000    0.03032    0.03200 = 
         0.02818   -0.00217    0.00137    0.00096 
C52   1    0.084719    0.828799    0.957751    11.00000    0.02585    0.04003 = 
         0.03575    0.00066   -0.00368    0.00050 
AFIX  43 
H52   2    0.126843    0.796410    0.969703    11.00000   -1.20000 
AFIX   0 
C53   1    0.082077    0.916832    0.917309    11.00000    0.02715    0.04031 = 
         0.03695    0.00323    0.00283   -0.00335 
AFIX  43 
H53   2    0.122228    0.944477    0.902349    11.00000   -1.20000 
AFIX   0 
C54   1    0.020397    0.965278    0.898372    11.00000    0.03029    0.02940 = 
         0.02985   -0.00318    0.00033    0.00106 
C55   1   -0.037638    0.926287    0.922964    11.00000    0.02710    0.05304 = 
         0.04385    0.01223    0.00501    0.00918 
AFIX  43 
H55   2   -0.079762    0.960577    0.911806    11.00000   -1.20000 
AFIX   0 
C56   1   -0.034073    0.838553    0.963223    11.00000    0.02902    0.04931 = 
         0.04454    0.01055    0.00948    0.00443 
AFIX  43 
H56   2   -0.074008    0.812987    0.978937    11.00000   -1.20000 
AFIX   0 
N8    3    0.015350    1.047362    0.855580    11.00000    0.02779    0.03876 = 
         0.02951    0.00173   -0.00026    0.00038 
C57   1    0.072808    1.071191    0.825332    11.00000    0.02862    0.02927 = 
         0.03498    0.00592    0.00187    0.00147 
C58   1    0.120664    1.164197    0.843512    11.00000    0.04017    0.03493 = 
         0.04547    0.00101   -0.00150   -0.00188 
AFIX  43 
H58   2    0.114120    1.208803    0.874293    11.00000   -1.20000 
AFIX   0 
C59   1    0.177757    1.191848    0.816855    11.00000    0.03595    0.03708 = 
         0.06572    0.01126   -0.00329   -0.00522 
AFIX  43 
H59   2    0.210264    1.254063    0.829544    11.00000   -1.20000 
AFIX   0 
C60   1    0.186646    1.127332    0.771436    11.00000    0.03625    0.04657 = 
         0.06426    0.01541    0.01385    0.00175 
AFIX  43 
H60   2    0.225474    1.144769    0.753047    11.00000   -1.20000 
AFIX   0 
C61   1    0.138655    1.037799    0.753273    11.00000    0.04245    0.04774 = 
         0.04854    0.00060    0.01466    0.00633 
AFIX  43 
H61   2    0.144975    0.996056    0.721934    11.00000   -1.20000 
AFIX   0 
C62   1    0.080598    1.005888    0.779440    11.00000    0.03566    0.03317 = 
         0.03966    0.00006    0.00508    0.00411 
C63   1    0.031475    0.906406    0.754535    11.00000    0.04738    0.04980 = 
         0.05719   -0.02104    0.00978    0.00144 
AFIX  23 
H63A  2    0.015658    0.948178    0.722862    11.00000   -1.20000 
H63B  2    0.056862    0.823682    0.745875    11.00000   -1.20000 
AFIX   0 
C64   1   -0.029886    0.860472    0.782091    11.00000    0.04117    0.03562 = 
         0.06482   -0.01455   -0.00141    0.00058 
AFIX  23 
H64A  2   -0.056118    0.797018    0.760663    11.00000   -1.20000 
H64B  2   -0.015313    0.810250    0.812391    11.00000   -1.20000 
AFIX   0 
C65   1   -0.074272    0.978014    0.796800    11.00000    0.03517    0.03164 = 
         0.04109   -0.00177    0.00208   -0.00060 
C66   1   -0.138694    0.999073    0.776626    11.00000    0.03788    0.04557 = 
         0.04743   -0.00656   -0.00688   -0.00226 
AFIX  43 
H66   2   -0.155930    0.938271    0.752014    11.00000   -1.20000 
AFIX   0 
C67   1   -0.177904    1.107351    0.791956    11.00000    0.03094    0.05012 = 
         0.04857    0.00668   -0.00173    0.00408 
AFIX  43 
H67   2   -0.221484    1.119730    0.777900    11.00000   -1.20000 
AFIX   0 
C68   1   -0.153275    1.197208    0.827794    11.00000    0.03908    0.03744 = 
         0.04293    0.00492    0.00882    0.00958 
AFIX  43 
H68   2   -0.180066    1.270654    0.838575    11.00000   -1.20000 
AFIX   0 
C69   1   -0.088727    1.179019    0.847972    11.00000    0.04038    0.03474 = 
         0.03271   -0.00303    0.00553    0.00222 
AFIX  43 
H69   2   -0.071335    1.240998    0.872124    11.00000   -1.20000 
AFIX   0 
C70   1   -0.050148    1.070127    0.832602    11.00000    0.02976    0.03022 = 
         0.02985    0.00435    0.00274    0.00001 
HKLF 4 
  
REM  AZP-TRZ in P2(1)/c 
REM R1 =  0.0481 for    6601 Fo > 4sig(Fo)  and  0.0958 for all   10166 data 
REM    703 parameters refined using      0 restraints 
  
END 
  
WGHT      0.0327      1.9323 
  
REM Highest difference peak  0.230,  deepest hole -0.182,  1-sigma level  0.038 
Q1    1  -0.0278  0.9138  0.7484  11.00000  0.05    0.23 
Q2    1   0.0508  0.8542  0.7867  11.00000  0.05    0.18 
Q3    1   0.7794  0.9171 -0.0584  11.00000  0.05    0.17 
Q4    1   0.1294  0.6901  1.0318  11.00000  0.05    0.15 
Q5    1   0.6314  0.8453 -0.0341  11.00000  0.05    0.15 
Q6    1   0.4582  0.2369  0.2364  11.00000  0.05    0.15 
Q7    1   0.1773  0.4670  1.0671  11.00000  0.05    0.15 
Q8    1   0.7895  0.1156  0.1876  11.00000  0.05    0.14 
Q9    1   0.4645  1.0871 -0.0802  11.00000  0.05    0.14 
Q10   1  -0.0890  0.7411  0.9772  11.00000  0.05    0.14 
Q11   1   0.2084  0.6214  1.0782  11.00000  0.05    0.14 
Q12   1   0.5564  0.3933  0.1420  11.00000  0.05    0.14 
Q13   1  -0.0913  0.8951  0.8954  11.00000  0.05    0.14 
Q14   1   0.4226  0.4648  0.1573  11.00000  0.05    0.14 
Q15   1  -0.0658  0.5139  1.0806  11.00000  0.05    0.13 
Q16   1  -0.0575  1.1607  0.8231  11.00000  0.05    0.13 
Q17   1   0.4486  0.8407 -0.0395  11.00000  0.05    0.13 
Q18   1   0.1211  0.5038  1.0817  11.00000  0.05    0.13 
Q19   1  -0.1163  0.3946  1.2208  11.00000  0.05    0.13 
Q20   1  -0.0751  0.7013  1.0285  11.00000  0.05    0.13 
; 
_shelx_res_checksum   91008 
  
_shelx_hkl_file 
; 
   2   0   0  437.31    6.80 
   3   0   0    1.10    0.11 
   3   0   0    1.03    0.11 
   3   0   0    1.14    0.11 
   3   0   0    1.09    0.12 
   3   0   0    1.11    0.09 
   3   0   0    1.05    0.06 
   3   0   0    1.02    0.09 
   3   0   0    0.95    0.12 
  -3   0   0    1.12    0.11 
  -3   0   0    1.12    0.11 
   4   0   0    0.22    0.10 
  -4   0   0    0.44    0.07 
   4   0   0    0.42    0.09 
   4   0   0    0.55    0.08 
   4   0   0    0.41    0.08 
   4   0   0    0.37    0.09 
   4   0   0    0.42    0.10 
  -4   0   0    0.40    0.10 
  -4   0   0    0.53    0.08 
   4   0   0    0.63    0.13 
   4   0   0    0.53    0.08 
  -4   0   0    0.52    0.11 
  -4   0   0    0.32    0.10 
   5   0   0    1.68    0.17 
  -5   0   0    2.12    0.21 
  -5   0   0    1.67    0.19 
  -5   0   0    1.97    0.13 
   5   0   0    1.93    0.19 
   5   0   0    2.02    0.15 
   5   0   0    1.70    0.20 
  -5   0   0    1.74    0.18 
   6   0   0    7.88    0.28 
  -6   0   0    8.07    0.26 
  -6   0   0    6.70    0.33 
   6   0   0    7.35    0.33 
  -6   0   0    8.16    0.27 
   6   0   0    7.11    0.32 
   6   0   0    5.89    0.34 
   6   0   0    7.20    0.26 
   6   0   0    7.60    0.36 
   6   0   0    8.41    0.39 
   7   0   0    3.14    0.26 
  -7   0   0    3.13    0.26 
  -7   0   0    2.88    0.27 
   7   0   0    2.86    0.26 
   7   0   0    3.45    0.21 
  -7   0   0    4.18    0.31 
   7   0   0    3.31    0.20 
  -7   0   0    3.03    0.14 
   7   0   0    2.49    0.28 
   8   0   0   28.04    0.78 
  -8   0   0   29.05    0.65 
   8   0   0   28.23    0.64 
  -8   0   0   28.23    0.55 
  -8   0   0   28.45    0.62 
  -8   0   0   27.42    0.79 
   8   0   0   27.86    0.66 
  -8   0   0   27.98    0.83 
   8   0   0   28.45    0.82 
   8   0   0   29.16    0.86 
  -8   0   0   28.43    0.82 
   8   0   0   27.87    0.78 
   8   0   0   26.50    0.62 
   8   0   0   26.97    0.83 
  -9   0   0    0.26    0.10 
  -9   0   0    0.47    0.18 
   9   0   0    0.62    0.14 
  -9   0   0    0.31    0.19 
   9   0   0    0.47    0.20 
  -9   0   0    0.36    0.08 
   9   0   0    0.51    0.20 
   9   0   0    0.58    0.09 
  -9   0   0    0.42    0.12 
   9   0   0    0.17    0.16 
  -9   0   0    0.19    0.19 
   9   0   0    0.36    0.18 
   9   0   0    0.41    0.19 
   9   0   0    0.29    0.12 
  10   0   0    1.92    0.23 
 -10   0   0    1.88    0.15 
 -10   0   0    1.85    0.20 
  10   0   0    2.05    0.30 
  10   0   0    1.85    0.29 
 -10   0   0    2.20    0.33 
  10   0   0    1.55    0.26 
  10   0   0    1.96    0.34 
  10   0   0    2.54    0.33 
 -10   0   0    2.47    0.33 
 -10   0   0    1.72    0.22 
  10   0   0    1.78    0.17 
  10   0   0    2.01    0.24 
  11   0   0    1.74    0.35 
 -11   0   0    1.63    0.32 
  11   0   0    2.26    0.37 
  11   0   0    1.96    0.31 
 -11   0   0    1.52    0.16 
 -11   0   0    1.61    0.21 
  11   0   0    1.78    0.18 
  11   0   0    1.69    0.27 
  11   0   0    1.87    0.30 
  11   0   0    1.59    0.32 
  11   0   0    1.72    0.24 
  11   0   0    1.74    0.23 
 -11   0   0    1.63    0.31 
 -12   0   0    1.01    0.12 
  12   0   0    1.15    0.28 
  12   0   0    0.82    0.31 
 -12   0   0    0.98    0.25 
  12   0   0    1.17    0.18 
  12   0   0    1.50    0.30 
 -12   0   0    0.96    0.29 
  12   0   0    1.19    0.23 
  12   0   0    1.21    0.30 
  12   0   0    0.56    0.25 
  12   0   0    0.92    0.32 
  12   0   0    1.02    0.14 
 -12   0   0    1.33    0.17 
 -13   0   0    0.42    0.26 
  13   0   0    0.21    0.11 
  13   0   0    0.64    0.30 
  13   0   0    0.61    0.27 
 -13   0   0    0.11    0.13 
  13   0   0    0.31    0.29 
  13   0   0   -0.04    0.22 
  13   0   0    0.14    0.14 
 -13   0   0   -0.02    0.30 
  13   0   0    0.17    0.20 
  13   0   0   -0.07    0.28 
  13   0   0    0.23    0.24 
  14   0   0    3.74    0.30 
 -14   0   0    3.18    0.50 
  14   0   0    4.03    0.26 
  14   0   0    3.53    0.52 
  14   0   0    4.22    0.57 
 -14   0   0    4.20    0.51 
  14   0   0    4.46    0.42 
  14   0   0    4.72    0.61 
 -14   0   0    3.82    0.26 
  14   0   0    4.07    0.49 
  14   0   0    4.30    0.61 
  14   0   0    3.74    0.48 
 -15   0   0    1.73    0.17 
  15   0   0    1.28    0.48 
  15   0   0    1.22    0.44 
 -15   0   0    1.03    0.41 
 -15   0   0    1.74    0.43 
  15   0   0    1.76    0.20 
  15   0   0    1.91    0.45 
  15   0   0    1.69    0.46 
 -15   0   0    1.58    0.21 
  15   0   0    1.65    0.21 
  15   0   0    1.34    0.55 
  15   0   0    1.74    0.39 
  15   0   0    1.82    0.42 
  15   0   0    1.56    0.31 
  16   0   0  125.77    2.07 
  16   0   0  123.40    2.89 
  16   0   0  124.96    2.93 
  16   0   0  124.44    2.69 
 -16   0   0  127.36    2.84 
  16   0   0  124.43    3.11 
  16   0   0  125.32    2.12 
  16   0   0  119.85    2.70 
  16   0   0  129.90    3.23 
  16   0   0  125.64    2.87 
  16   0   0  125.46    2.44 
 -16   0   0  122.62    2.88 
  17   0   0    4.49    0.81 
 -17   0   0    3.52    0.64 
  17   0   0    3.33    0.44 
 -17   0   0    3.38    0.54 
  17   0   0    4.05    0.71 
  17   0   0    3.59    0.53 
  17   0   0    3.80    0.54 
  17   0   0    3.96    0.30 
  17   0   0    3.60    0.26 
  17   0   0    3.35    0.56 
  17   0   0    3.44    0.63 
  17   0   0    3.30    0.62 
  18   0   0   77.10    2.24 
  18   0   0   78.17    1.80 
  18   0   0   77.96    2.11 
  18   0   0   78.19    2.25 
  18   0   0   79.46    2.07 
  18   0   0   82.27    2.33 
  18   0   0   77.78    2.38 
  18   0   0   77.35    2.59 
  19   0   0    4.04    0.69 
  19   0   0    4.40    0.79 
  19   0   0    3.52    0.50 
  19   0   0    2.49    0.86 
  19   0   0    2.90    0.66 
  19   0   0    4.43    0.84 
  19   0   0    3.70    0.64 
  19   0   0    3.27    0.73 
  20   0   0   32.31    1.38 
  20   0   0   32.03    1.65 
  20   0   0   29.76    1.53 
  20   0   0   31.15    1.68 
  20   0   0   32.33    1.89 
  20   0   0   34.79    1.65 
  20   0   0   32.17    1.18 
  20   0   0   32.28    1.47 
  21   0   0   -0.75    0.64 
  21   0   0   -0.68    0.90 
  21   0   0    1.03    0.46 
  21   0   0   -0.45    0.65 
  21   0   0    0.75    0.79 
  21   0   0   -0.28    0.59 
  21   0   0   -0.48    0.70 
  21   0   0    0.46    0.58 
  22   0   0    1.58    1.16 
  22   0   0   -0.17    0.56 
  22   0   0   -0.43    0.45 
  22   0   0    1.51    0.82 
  22   0   0    0.57    0.71 
  22   0   0   -0.10    0.86 
  22   0   0    1.52    0.73 
  22   0   0   -0.03    0.59 
  23   0   0   -0.51    0.73 
  23   0   0   -0.20    0.74 
  23   0   0    0.51    0.96 
  23   0   0    1.18    0.94 
  23   0   0   -1.84    1.12 
  23   0   0   -0.26    0.87 
  23   0   0    0.34    0.52 
  23   0   0    0.88    0.86 
  24   0   0    1.96    0.98 
  24   0   0    1.80    1.05 
  24   0   0    1.67    1.23 
  24   0   0    1.65    1.44 
  24   0   0   -0.62    0.92 
  24   0   0    1.11    0.63 
  24   0   0    0.05    0.94 
  24   0   0    0.77    0.69 
   0  -1   0    0.07    0.07 
   1  -1   0    0.62    0.13 
   1  -1   0    0.54    0.11 
  -1  -1   0    0.52    0.14 
   1  -1   0    0.62    0.07 
  -1  -1   0    0.57    0.09 
   1  -1   0    0.71    0.07 
   1   1   0    0.59    0.08 
   1   1   0    0.30    0.10 
  -1   1   0    0.73    0.08 
   1   1   0    0.74    0.07 
   1   1   0    0.76    0.07 
   1   1   0    0.65    0.06 
   2  -1   0    6.59    0.27 
   2  -1   0    7.00    0.29 
  -2  -1   0    6.03    0.27 
   2  -1   0    6.29    0.21 
  -2  -1   0    6.39    0.30 
  -2  -1   0    6.24    0.19 
   2   1   0    6.30    0.16 
  -2   1   0    6.36    0.21 
   2   1   0    5.97    0.27 
   2   1   0    6.18    0.30 
  -2   1   0    5.55    0.25 
   2   1   0    6.22    0.19 
   2   1   0    6.28    0.20 
   2   1   0    6.39    0.19 
  -2   1   0    6.36    0.21 
   2   1   0    6.49    0.17 
  -3  -1   0    3.30    0.17 
  -3  -1   0    3.19    0.24 
   3  -1   0    3.40    0.17 
   3  -1   0    3.44    0.18 
   3  -1   0    3.63    0.25 
   3  -1   0    3.68    0.19 
   3  -1   0    3.43    0.24 
  -3  -1   0    3.33    0.27 
   3   1   0    3.62    0.18 
   3   1   0    3.32    0.24 
  -3   1   0    3.19    0.23 
   3   1   0    3.68    0.11 
  -3   1   0    3.61    0.18 
   3   1   0    3.09    0.25 
   3   1   0    3.76    0.16 
  -3   1   0    3.58    0.23 
   3   1   0    3.62    0.16 
  -3   1   0    3.48    0.19 
  -4  -1   0   58.13    1.03 
   4  -1   0   58.81    1.10 
   4  -1   0   55.88    1.18 
   4  -1   0   57.08    1.02 
   4  -1   0   57.42    1.16 
  -4  -1   0   58.57    1.07 
  -4  -1   0   54.08    1.21 
   4  -1   0   57.18    1.04 
  -4   1   0   58.90    1.05 
  -4   1   0   56.27    1.01 
   4   1   0   55.35    1.16 
   4   1   0   57.11    1.07 
  -4   1   0   56.49    1.03 
   4   1   0   60.42    1.03 
   4   1   0   58.27    1.04 
   4   1   0   55.69    1.25 
   4   1   0   57.02    1.07 
   4   1   0   58.77    0.91 
  -4   1   0   56.90    1.15 
   4   1   0   53.55    1.19 
  -4   1   0   54.57    1.08 
  -4   1   0   57.15    1.18 
   4   1   0   58.69    0.88 
   5  -1   0    1.84    0.16 
  -5  -1   0    1.37    0.16 
   5  -1   0    1.54    0.17 
   5  -1   0    1.56    0.23 
  -5  -1   0    1.80    0.25 
   5  -1   0    1.69    0.16 
   5  -1   0    1.71    0.22 
   5   1   0    1.78    0.18 
   5   1   0    1.80    0.18 
  -5   1   0    1.91    0.19 
  -5   1   0    1.64    0.22 
  -5   1   0    1.56    0.14 
  -5   1   0    1.78    0.15 
   5   1   0    1.67    0.17 
   5   1   0    1.72    0.22 
   5   1   0    1.41    0.21 
  -5   1   0    1.91    0.24 
   5   1   0    1.29    0.22 
   5   1   0    1.55    0.16 
  -5   1   0    1.55    0.17 
   6  -1   0    4.50    0.24 
   6  -1   0    4.39    0.28 
   6  -1   0    4.64    0.31 
   6  -1   0    4.65    0.34 
   6  -1   0    4.77    0.23 
   6  -1   0    4.93    0.26 
   6   1   0    4.08    0.37 
  -6   1   0    4.53    0.26 
   6   1   0    4.59    0.23 
   6   1   0    4.75    0.33 
   6   1   0    4.53    0.28 
   6   1   0    4.73    0.29 
  -6   1   0    4.86    0.29 
  -6   1   0    4.14    0.29 
  -6   1   0    4.56    0.34 
   6   1   0    4.41    0.34 
   6   1   0    4.37    0.24 
   6   1   0    4.64    0.27 
   6   1   0    4.27    0.26 
  -6   1   0    4.51    0.21 
  -6   1   0    4.69    0.23 
   7  -1   0    1.28    0.16 
   7  -1   0    1.34    0.20 
   7  -1   0    1.10    0.16 
   7  -1   0    0.98    0.18 
   7  -1   0    1.75    0.21 
   7  -1   0    1.25    0.21 
   7  -1   0    1.26    0.17 
   7  -1   0    1.27    0.24 
  -7   1   0    1.17    0.15 
   7   1   0    1.12    0.18 
   7   1   0    1.32    0.16 
   7   1   0    1.28    0.20 
   7   1   0    1.61    0.19 
   7   1   0    1.33    0.27 
   7   1   0    1.09    0.16 
  -7   1   0    1.01    0.18 
   7   1   0    0.96    0.21 
  -7   1   0    1.36    0.21 
  -7   1   0    1.28    0.15 
   7   1   0    1.27    0.19 
  -7   1   0    1.04    0.17 
   7   1   0    1.25    0.21 
  -7   1   0    1.38    0.24 
   8  -1   0   14.52    0.65 
   8  -1   0   14.61    0.56 
   8  -1   0   14.13    0.45 
   8  -1   0   13.97    0.51 
   8  -1   0   14.32    0.44 
   8  -1   0   13.94    0.50 
   8  -1   0   13.60    0.57 
   8  -1   0   13.60    0.53 
   8   1   0   13.21    0.57 
   8   1   0   13.51    0.65 
   8   1   0   14.63    0.57 
  -8   1   0   14.41    0.54 
   8   1   0   14.44    0.49 
   8   1   0   13.25    0.68 
  -8   1   0   13.63    0.52 
   8   1   0   13.69    0.46 
   8   1   0   14.07    0.55 
   8   1   0   14.01    0.53 
  -8   1   0   14.56    0.63 
  -8   1   0   13.90    0.42 
  -8   1   0   14.83    0.57 
  -8   1   0   14.14    0.43 
   8   1   0   14.38    0.56 
   9  -1   0    5.52    0.49 
   9  -1   0    5.03    0.34 
   9  -1   0    5.22    0.38 
   9  -1   0    5.58    0.39 
   9  -1   0    4.87    0.40 
   9  -1   0    5.48    0.30 
   9  -1   0    5.72    0.37 
   9  -1   0    5.56    0.32 
   9   1   0    5.51    0.40 
   9   1   0    4.81    0.36 
   9   1   0    5.55    0.50 
   9   1   0    5.20    0.41 
   9   1   0    5.22    0.31 
  -9   1   0    5.75    0.39 
  -9   1   0    4.94    0.38 
  -9   1   0    5.42    0.44 
  -9   1   0    5.45    0.29 
   9   1   0    5.65    0.40 
   9   1   0    5.58    0.41 
   9   1   0    5.70    0.49 
  -9   1   0    5.52    0.38 
  10  -1   0   16.50    0.69 
  10  -1   0   16.46    0.54 
  10  -1   0   16.23    0.64 
  10  -1   0   16.07    0.51 
  10  -1   0   16.67    0.77 
  10  -1   0   15.43    0.64 
  10  -1   0   16.43    0.63 
  10  -1   0   16.18    0.61 
  10   1   0   16.74    0.70 
  10   1   0   16.61    0.56 
  10   1   0   16.78    0.69 
 -10   1   0   16.59    0.69 
  10   1   0   16.00    0.63 
 -10   1   0   16.26    0.73 
  10   1   0   17.09    0.70 
  10   1   0   17.17    0.87 
 -10   1   0   16.44    0.50 
  10   1   0   16.75    0.69 
 -10   1   0   16.34    0.61 
 -10   1   0   16.21    0.65 
  10   1   0   16.42    0.78 
  11  -1   0    0.89    0.16 
  11  -1   0    1.04    0.30 
  11  -1   0    1.19    0.21 
  11  -1   0    0.89    0.25 
  11  -1   0    0.85    0.23 
  11  -1   0    1.41    0.26 
  11  -1   0    0.92    0.23 
  11  -1   0    0.96    0.33 
  11   1   0    1.11    0.27 
 -11   1   0    0.68    0.22 
 -11   1   0    1.14    0.26 
  11   1   0    1.03    0.21 
  11   1   0    1.11    0.28 
 -11   1   0    0.98    0.18 
  11   1   0    0.74    0.27 
 -11   1   0    1.15    0.24 
 -11   1   0    1.18    0.32 
  11   1   0    0.88    0.39 
  11   1   0    0.66    0.25 
  11   1   0    0.90    0.28 
  11   1   0    1.59    0.36 
  12  -1   0    8.58    0.51 
  12  -1   0    8.39    0.39 
  12  -1   0    8.86    0.71 
  12  -1   0    8.60    0.57 
  12  -1   0    9.40    0.65 
  12  -1   0    9.20    0.52 
  12  -1   0    8.95    0.56 
  12  -1   0    8.89    0.46 
  12  -1   0    9.40    0.57 
  12   1   0    8.83    0.70 
  12   1   0    8.77    0.61 
  12   1   0    8.73    0.55 
 -12   1   0    8.63    0.61 
  12   1   0    8.78    0.61 
 -12   1   0    8.50    0.50 
 -12   1   0    8.92    0.58 
 -12   1   0    8.80    0.57 
  12   1   0    9.39    0.74 
  12   1   0    8.42    0.59 
  12   1   0    9.26    0.48 
 -12   1   0    9.29    0.41 
  12   1   0    8.81    0.58 
  13  -1   0    5.17    0.47 
  13  -1   0    5.35    0.43 
  13  -1   0    5.69    0.50 
  13  -1   0    5.22    0.46 
  13  -1   0    4.55    0.59 
  13  -1   0    5.15    0.35 
  13  -1   0    4.81    0.62 
  13  -1   0    6.26    0.58 
  13  -1   0    5.35    0.52 
  13   1   0    5.61    0.42 
  13   1   0    5.71    0.56 
 -13   1   0    6.02    0.53 
  13   1   0    5.15    0.54 
 -13   1   0    5.23    0.59 
 -13   1   0    5.76    0.44 
 -13   1   0    5.28    0.36 
  13   1   0    4.96    0.45 
  13   1   0    5.34    0.64 
  13   1   0    5.80    0.60 
  13   1   0    6.20    0.75 
 -13   1   0    4.92    0.51 
  13   1   0    5.81    0.54 
  13   1   0    6.76    0.54 
  14  -1   0    5.33    0.50 
  14  -1   0    5.27    0.68 
  14  -1   0    4.48    0.52 
  14  -1   0    5.27    0.46 
  14  -1   0    5.07    0.38 
  14  -1   0    4.80    0.44 
  14  -1   0    5.55    0.60 
  14  -1   0    4.33    0.54 
  14  -1   0    4.45    0.63 
 -14   1   0    5.03    0.38 
  14   1   0    5.80    0.80 
 -14   1   0    5.49    0.63 
  14   1   0    4.93    0.61 
 -14   1   0    4.74    0.45 
 -14   1   0    4.88    0.55 
  14   1   0    5.20    0.46 
  14   1   0    3.91    0.48 
  14   1   0    5.12    0.54 
  14   1   0    5.10    0.56 
  14   1   0    5.48    0.62 
 -14   1   0    5.38    0.57 
  14   1   0    4.61    0.53 
  14   1   0    4.41    0.61 
  15  -1   0    9.63    0.72 
  15  -1   0    8.56    0.54 
  15  -1   0    8.27    0.68 
  15  -1   0    8.39    0.73 
  15  -1   0    9.24    0.85 
  15  -1   0    8.49    0.64 
  15  -1   0    8.38    0.56 
  15  -1   0    9.15    0.89 
  15   1   0    9.15    0.83 
 -15   1   0    8.32    0.54 
  15   1   0    8.09    0.58 
 -15   1   0    9.02    0.70 
 -15   1   0    7.55    0.72 
 -15   1   0    7.94    0.41 
  15   1   0    7.87    0.53 
  15   1   0    8.88    0.70 
  15   1   0    7.40    0.67 
  15   1   0    9.65    0.79 
 -15   1   0    7.90    0.75 
 -15   1   0    7.83    0.46 
  15   1   0    8.28    0.73 
  15   1   0    8.25    0.95 
  15   1   0    8.26    0.75 
  16  -1   0    8.42    0.59 
  16  -1   0    8.40    0.68 
  16  -1   0    7.49    0.95 
  16  -1   0    8.51    0.89 
  16  -1   0    8.18    1.25 
  16  -1   0    7.90    0.79 
  16  -1   0    7.94    0.59 
  16  -1   0    8.34    0.92 
  16   1   0    7.59    1.02 
  16   1   0    8.30    0.76 
 -16   1   0    9.14    0.81 
 -16   1   0    8.20    0.54 
  16   1   0    9.11    0.65 
  16   1   0    9.12    0.60 
 -16   1   0    8.97    0.75 
 -16   1   0    7.75    0.41 
  16   1   0    7.99    0.73 
  16   1   0    9.07    0.81 
  16   1   0    9.09    0.84 
  16   1   0    9.96    0.87 
  16   1   0    7.33    0.84 
 -16   1   0    9.08    0.52 
  17  -1   0   18.17    1.14 
  17  -1   0   19.26    1.05 
  17  -1   0   20.14    1.45 
  17  -1   0   19.13    1.25 
  17  -1   0   19.94    0.95 
  17  -1   0   18.99    1.04 
  17  -1   0   19.54    0.79 
  17  -1   0   19.35    0.85 
  17  -1   0   20.49    0.70 
 -17   1   0   21.04    1.12 
 -17   1   0   18.63    0.61 
  17   1   0   19.85    1.14 
  17   1   0   19.54    0.90 
  17   1   0   16.21    1.46 
 -17   1   0   19.44    0.74 
  17   1   0   20.87    1.16 
  17   1   0   19.54    1.41 
  17   1   0   19.83    0.86 
 -17   1   0   20.96    1.08 
  17   1   0   18.34    1.15 
  17   1   0   20.43    1.23 
  17   1   0   20.69    1.04 
  18  -1   0   14.04    0.99 
  18  -1   0   14.83    0.98 
  18  -1   0   13.00    1.22 
  18  -1   0   14.07    0.89 
  18  -1   0   13.31    1.14 
  18  -1   0   13.92    0.70 
  18  -1   0   13.07    0.78 
  18  -1   0   14.69    0.61 
  18   1   0   15.49    1.06 
  18   1   0   14.65    0.86 
  18   1   0   13.87    1.12 
  18   1   0   14.02    1.11 
  18   1   0   13.26    1.34 
  18   1   0   14.77    0.96 
  18   1   0   14.64    0.81 
  18   1   0   13.32    1.20 
 -18   1   0   13.97    0.65 
 -18   1   0   15.93    1.11 
  18   1   0   14.08    0.95 
  19  -1   0    0.56    0.29 
  19  -1   0    0.96    0.38 
  19  -1   0    0.76    0.49 
  19  -1   0    0.45    0.67 
  19  -1   0    0.70    0.57 
  19  -1   0    0.39    0.45 
  19  -1   0    1.12    0.27 
  19   1   0   -0.23    0.62 
  19   1   0    1.15    0.59 
  19   1   0    1.06    0.43 
 -19   1   0    1.23    0.61 
  19   1   0    0.91    0.47 
  19   1   0   -0.01    0.79 
  19   1   0    0.92    0.60 
  19   1   0    0.82    0.44 
  19   1   0    0.28    0.54 
 -19   1   0    0.78    0.21 
 -19   1   0    0.11    0.56 
 -19   1   0    0.28    0.28 
  20  -1   0    2.10    0.67 
  20  -1   0   -0.09    0.70 
  20  -1   0    2.07    0.32 
  20  -1   0    2.29    0.49 
  20  -1   0    1.17    0.74 
  20  -1   0    0.91    0.82 
  20  -1   0    1.99    0.39 
  20  -1   0    3.02    0.91 
  20  -1   0    1.84    0.68 
  20   1   0    2.75    0.66 
 -20   1   0    2.36    0.29 
  20   1   0    1.94    0.57 
  20   1   0    1.10    0.89 
  20   1   0    2.46    0.70 
  20   1   0    1.96    0.74 
 -20   1   0    2.61    0.63 
 -20   1   0    2.81    0.32 
  20   1   0    2.00    0.50 
 -20   1   0    1.81    0.69 
  20   1   0    2.36    0.53 
  20   1   0    0.83    0.63 
  21  -1   0    1.01    0.73 
  21  -1   0    0.22    0.30 
  21  -1   0    1.05    0.29 
  21  -1   0   -1.63    0.77 
  21  -1   0    0.72    0.65 
  21  -1   0    0.41    0.67 
  21  -1   0   -0.29    0.90 
  21  -1   0    1.27    0.65 
  21  -1   0   -0.39    0.41 
  21   1   0    0.32    0.86 
  21   1   0   -0.07    0.66 
  21   1   0    0.83    1.00 
  21   1   0    0.92    0.58 
  21   1   0   -0.32    0.50 
  21   1   0    1.07    0.73 
  21   1   0    1.45    0.47 
 -21   1   0   -0.19    0.70 
 -21   1   0   -0.11    0.62 
  21   1   0   -0.47    0.68 
  21   1   0    1.12    0.66 
  22  -1   0   -0.81    0.71 
  22  -1   0    0.64    1.07 
  22  -1   0    0.22    0.24 
  22  -1   0    0.40    0.66 
  22  -1   0    1.12    0.72 
  22  -1   0   -0.13    0.93 
  22  -1   0    1.62    0.87 
  22  -1   0    0.30    0.50 
  22  -1   0   -0.31    0.26 
  22   1   0    0.41    0.66 
  22   1   0   -0.18    0.82 
  22   1   0    0.96    0.81 
  22   1   0    0.43    0.75 
  22   1   0    0.32    1.17 
  22   1   0   -0.27    0.47 
  22   1   0   -0.10    0.55 
  22   1   0   -1.36    0.64 
  22   1   0   -1.26    0.85 
  23  -1   0    0.08    0.82 
  23  -1   0   -0.73    0.75 
  23  -1   0    0.47    0.55 
  23  -1   0   -1.77    1.15 
  23  -1   0   -0.50    0.94 
  23  -1   0    0.05    0.94 
  23  -1   0   -0.01    0.85 
  23   1   0    1.47    1.33 
  23   1   0   -1.83    0.74 
  23   1   0   -1.26    0.88 
  23   1   0   -0.28    0.84 
  23   1   0    0.05    0.72 
  23   1   0    0.49    0.54 
  23   1   0    0.66    0.62 
  23   1   0   -2.29    0.84 
  23   1   0    0.89    0.94 
  24  -1   0    1.24    0.64 
  24  -1   0   -0.84    1.35 
  24  -1   0    0.50    1.13 
  24  -1   0    0.32    1.13 
  24  -1   0    1.00    1.02 
  24  -1   0    1.77    1.04 
  24  -1   0   -2.01    0.87 
  24   1   0    0.95    0.90 
  24   1   0   -0.96    1.44 
  24   1   0    2.85    1.07 
  24   1   0    0.65    1.06 
  24   1   0    1.35    0.83 
  24   1   0    1.45    1.03 
  24   1   0   -0.23    0.61 
  24   1   0    0.79    0.67 
  24   1   0    0.02    0.99 
   0  -2   0   79.47    1.57 
   0  -2   0   79.31    1.36 
   0  -2   0   78.39    1.42 
   0  -2   0   81.96    1.50 
   0  -2   0   77.66    1.46 
   0   2   0   82.20    1.58 
   0   2   0   83.31    1.37 
   0   2   0   80.22    1.43 
   0   2   0   81.26    1.47 
   0   2   0   79.91    1.49 
  -1  -2   0  325.99    5.07 
   1  -2   0  332.74    5.16 
  -1  -2   0  313.85    5.00 
  -1  -2   0  319.41    4.99 
   1  -2   0  320.41    4.94 
  -1  -2   0  319.36    4.93 
   1  -2   0  306.96    5.05 
   1  -2   0  330.80    5.17 
  -1  -2   0  331.33    5.10 
   1  -2   0  315.13    4.97 
  -1   2   0  317.99    5.15 
   1   2   0  332.33    5.23 
  -1   2   0  310.05    4.89 
  -1   2   0  315.51    5.06 
   1   2   0  310.13    5.05 
   1   2   0  307.68    4.99 
  -1   2   0  312.98    4.94 
   1   2   0  338.92    5.11 
   1   2   0  327.90    5.21 
  -1   2   0  334.40    5.17 
  -2  -2   0   11.61    0.46 
   2  -2   0   11.15    0.34 
  -2  -2   0   11.18    0.33 
   2  -2   0   11.66    0.33 
  -2  -2   0   11.20    0.29 
  -2  -2   0   11.66    0.58 
  -2  -2   0   12.09    0.43 
  -2  -2   0   10.91    0.33 
   2  -2   0   11.68    0.39 
   2  -2   0   11.36    0.47 
   2   2   0   11.55    0.43 
  -2   2   0   11.23    0.32 
   2   2   0   11.53    0.34 
  -2   2   0   11.18    0.38 
  -2   2   0   12.08    0.51 
   2   2   0   11.31    0.48 
  -2   2   0   11.90    0.47 
   2   2   0   11.58    0.33 
  -3  -2   0    2.35    0.17 
  -3  -2   0    2.02    0.30 
   3  -2   0    2.18    0.21 
  -3  -2   0    1.83    0.25 
  -3  -2   0    2.18    0.16 
  -3  -2   0    2.19    0.15 
   3  -2   0    2.26    0.30 
   3  -2   0    2.10    0.13 
   3  -2   0    2.10    0.16 
  -3  -2   0    2.29    0.21 
   3  -2   0    2.10    0.29 
   3   2   0    2.16    0.33 
   3   2   0    2.29    0.29 
  -3   2   0    2.23    0.22 
   3   2   0    2.25    0.22 
   3   2   0    2.23    0.16 
  -3   2   0    1.77    0.25 
  -3   2   0    2.24    0.19 
  -3   2   0    2.26    0.28 
   3   2   0    2.27    0.16 
  -3   2   0    2.97    0.22 
   3   2   0    2.26    0.10 
   3   2   0    2.23    0.15 
   4  -2   0    6.93    0.32 
  -4  -2   0    7.16    0.28 
   4  -2   0    7.13    0.42 
  -4  -2   0    7.35    0.28 
  -4  -2   0    6.76    0.42 
  -4  -2   0    6.87    0.23 
   4  -2   0    6.94    0.42 
  -4  -2   0    6.99    0.45 
  -4   2   0    7.07    0.32 
   4   2   0    7.29    0.29 
  -4   2   0    7.29    0.40 
   4   2   0    7.25    0.24 
   4   2   0    7.28    0.31 
  -4   2   0    6.96    0.41 
  -4   2   0    7.43    0.33 
   4   2   0    7.31    0.22 
   4   2   0    7.37    0.49 
   4   2   0    7.34    0.28 
   4   2   0    7.39    0.44 
  -4   2   0    7.44    0.32 
   5  -2   0    4.94    0.29 
  -5  -2   0    5.02    0.26 
  -5  -2   0    4.99    0.25 
  -5  -2   0    5.33    0.40 
  -5  -2   0    4.95    0.18 
   5  -2   0    4.64    0.37 
   5  -2   0    4.99    0.39 
  -5  -2   0    5.22    0.40 
   5  -2   0    4.91    0.29 
   5  -2   0    4.90    0.29 
   5   2   0    4.29    0.33 
  -5   2   0    4.99    0.39 
   5   2   0    5.00    0.41 
   5   2   0    5.13    0.27 
   5   2   0    5.16    0.22 
  -5   2   0    4.96    0.27 
   5   2   0    5.18    0.19 
  -5   2   0    5.16    0.28 
  -5   2   0    4.37    0.27 
   5   2   0    4.20    0.39 
  -5   2   0    4.84    0.38 
   5   2   0    4.97    0.24 
  -6  -2   0    3.15    0.17 
  -6  -2   0    3.27    0.38 
   6  -2   0    2.86    0.34 
   6  -2   0    2.78    0.35 
  -6  -2   0    2.74    0.23 
  -6  -2   0    2.44    0.24 
   6  -2   0    3.17    0.27 
   6  -2   0    2.94    0.25 
  -6  -2   0    2.90    0.13 
   6  -2   0    2.79    0.26 
   6   2   0    3.14    0.34 
   6   2   0    3.13    0.40 
   6   2   0    3.05    0.18 
   6   2   0    2.88    0.13 
   6   2   0    2.89    0.22 
   6   2   0    3.05    0.25 
  -6   2   0    2.95    0.26 
  -6   2   0    2.77    0.35 
  -6   2   0    2.89    0.35 
   6   2   0    2.78    0.22 
  -6   2   0    2.81    0.22 
  -6   2   0    2.78    0.24 
  -7  -2   0    0.39    0.07 
  -7  -2   0    0.39    0.14 
  -7  -2   0    0.41    0.06 
   7  -2   0    0.38    0.15 
  -7  -2   0    0.43    0.22 
   7  -2   0    0.47    0.15 
   7  -2   0    0.43    0.15 
   7  -2   0    0.36    0.18 
   7  -2   0    0.30    0.24 
  -7   2   0    0.35    0.12 
  -7   2   0    0.42    0.14 
  -7   2   0    0.48    0.15 
   7   2   0    0.56    0.23 
   7   2   0    0.52    0.14 
  -7   2   0    0.40    0.21 
   7   2   0    0.46    0.14 
   7   2   0    0.46    0.06 
   7   2   0    0.25    0.12 
   7   2   0    0.40    0.25 
   7   2   0    0.63    0.22 
  -7   2   0    0.31    0.20 
   7   2   0    0.37    0.09 
  -7   2   0    0.34    0.13 
   7   2   0    0.62    0.14 
  -8  -2   0    1.29    0.32 
   8  -2   0    1.60    0.22 
   8  -2   0    1.31    0.32 
   8  -2   0    1.50    0.23 
   8  -2   0    1.41    0.23 
   8  -2   0    1.57    0.32 
  -8   2   0    1.46    0.30 
  -8   2   0    1.15    0.21 
  -8   2   0    1.48    0.18 
   8   2   0    1.16    0.21 
  -8   2   0    1.39    0.20 
   8   2   0    1.63    0.31 
  -8   2   0    1.48    0.23 
   8   2   0    1.33    0.31 
   8   2   0    1.36    0.21 
   8   2   0    1.23    0.33 
   8   2   0    1.32    0.21 
   8   2   0    1.50    0.20 
  -8   2   0    1.70    0.30 
   9  -2   0    4.10    0.38 
   9  -2   0    4.05    0.29 
   9  -2   0    4.26    0.41 
   9  -2   0    4.15    0.48 
   9  -2   0    4.12    0.33 
   9  -2   0    3.85    0.33 
   9  -2   0    3.67    0.41 
  -9   2   0    4.05    0.37 
   9   2   0    3.88    0.35 
   9   2   0    4.05    0.56 
  -9   2   0    3.95    0.34 
   9   2   0    4.08    0.35 
   9   2   0    4.13    0.36 
  -9   2   0    3.45    0.47 
   9   2   0    4.46    0.48 
   9   2   0    3.79    0.32 
  -9   2   0    3.87    0.28 
   9   2   0    3.91    0.30 
   9   2   0    3.49    0.36 
   9   2   0    3.96    0.47 
  -9   2   0    3.93    0.43 
  -9   2   0    3.92    0.30 
  10  -2   0    0.14    0.16 
  10  -2   0    0.19    0.14 
  10  -2   0   -0.08    0.27 
  10  -2   0    0.38    0.24 
  10  -2   0    0.34    0.19 
  10  -2   0    0.15    0.15 
  10  -2   0    0.23    0.20 
  10   2   0   -0.05    0.18 
 -10   2   0    0.15    0.16 
  10   2   0    0.17    0.16 
  10   2   0    0.43    0.25 
  10   2   0    0.19    0.32 
 -10   2   0    0.08    0.17 
 -10   2   0    0.06    0.16 
 -10   2   0    0.57    0.28 
 -10   2   0    0.22    0.14 
 -10   2   0    0.18    0.25 
  10   2   0    0.27    0.16 
  10   2   0    0.20    0.33 
  10   2   0    0.31    0.19 
  10   2   0    0.38    0.20 
  10   2   0    0.18    0.17 
  11  -2   0    0.71    0.24 
  11  -2   0    1.05    0.22 
  11  -2   0    0.81    0.32 
  11  -2   0    1.01    0.24 
  11  -2   0    0.69    0.26 
  11  -2   0    0.91    0.21 
  11  -2   0    0.90    0.31 
 -11   2   0    0.90    0.23 
  11   2   0    0.67    0.34 
  11   2   0    1.13    0.27 
  11   2   0    0.86    0.24 
  11   2   0    0.85    0.27 
  11   2   0    0.96    0.27 
 -11   2   0    1.11    0.30 
  11   2   0    1.09    0.31 
 -11   2   0    0.86    0.28 
  11   2   0    0.89    0.41 
  11   2   0    1.11    0.24 
 -11   2   0    0.90    0.19 
  11   2   0    1.26    0.23 
 -11   2   0    0.87    0.33 
 -11   2   0    0.97    0.20 
  12  -2   0    0.55    0.27 
  12  -2   0    0.79    0.22 
  12  -2   0    0.59    0.27 
  12  -2   0    0.52    0.30 
  12  -2   0    0.90    0.23 
  12  -2   0    0.56    0.28 
  12  -2   0    0.71    0.24 
  12   2   0    0.47    0.22 
 -12   2   0    0.70    0.19 
  12   2   0    0.64    0.29 
  12   2   0    0.46    0.21 
  12   2   0    0.67    0.26 
  12   2   0    1.17    0.25 
  12   2   0    0.42    0.30 
 -12   2   0    0.51    0.18 
  12   2   0   -0.12    0.33 
  12   2   0    0.72    0.27 
  12   2   0    0.93    0.42 
 -12   2   0    0.48    0.23 
 -12   2   0    1.01    0.35 
 -12   2   0    1.07    0.30 
 -12   2   0    0.65    0.29 
  13  -2   0    4.75    0.56 
  13  -2   0    5.76    0.43 
  13  -2   0    4.88    0.47 
  13  -2   0    5.08    0.55 
  13  -2   0    5.80    0.75 
  13  -2   0    5.07    0.46 
  13  -2   0    5.49    0.63 
  13  -2   0    4.59    0.52 
  13   2   0    6.38    0.80 
  13   2   0    5.83    0.57 
 -13   2   0    5.76    0.60 
  13   2   0    5.39    0.45 
  13   2   0    5.43    0.54 
  13   2   0    5.45    0.45 
 -13   2   0    4.79    0.51 
  13   2   0    6.67    0.54 
 -13   2   0    5.75    0.57 
  13   2   0    4.60    0.54 
  13   2   0    5.69    0.71 
 -13   2   0    6.01    0.40 
 -13   2   0    5.56    0.41 
  13   2   0    4.92    0.59 
 -13   2   0    4.79    0.53 
  14  -2   0    4.70    0.44 
  14  -2   0    7.04    0.80 
  14  -2   0    4.55    0.66 
  14  -2   0    4.14    0.56 
  14  -2   0    5.49    0.60 
  14  -2   0    5.48    0.61 
  14  -2   0    4.77    0.47 
  14  -2   0    5.07    0.52 
 -14   2   0    4.88    0.40 
  14   2   0    4.81    0.57 
  14   2   0    4.35    0.54 
 -14   2   0    5.31    0.62 
 -14   2   0    5.06    0.58 
  14   2   0    5.25    0.61 
  14   2   0    5.59    0.83 
  14   2   0    5.17    0.71 
 -14   2   0    4.81    0.54 
  14   2   0    4.82    0.60 
  14   2   0    5.19    0.49 
  14   2   0    5.62    0.64 
 -14   2   0    4.93    0.64 
  14   2   0    5.60    0.49 
 -14   2   0    5.16    0.41 
  15  -2   0    5.12    0.69 
  15  -2   0    5.02    0.58 
  15  -2   0    5.81    0.55 
  15  -2   0    5.99    0.81 
  15  -2   0    5.84    0.70 
  15  -2   0    6.76    0.66 
  15  -2   0    5.48    0.58 
  15  -2   0    5.13    0.47 
 -15   2   0    5.57    0.44 
  15   2   0    7.86    0.99 
  15   2   0    6.46    0.85 
  15   2   0    5.42    0.62 
 -15   2   0    5.90    0.63 
  15   2   0    5.14    0.54 
 -15   2   0    5.43    0.70 
  15   2   0    6.04    0.64 
  15   2   0    5.35    0.67 
 -15   2   0    4.86    0.60 
 -15   2   0    5.96    0.45 
  15   2   0    5.18    0.60 
  15   2   0    5.23    0.71 
 -15   2   0    5.40    0.67 
  15   2   0    6.07    0.55 
  16  -2   0   10.14    0.80 
  16  -2   0    9.51    1.01 
  16  -2   0   10.29    0.74 
  16  -2   0   11.04    0.81 
  16  -2   0    9.33    0.96 
  16  -2   0   10.43    0.68 
  16  -2   0   10.76    0.79 
  16  -2   0   11.06    0.61 
 -16   2   0   10.20    0.55 
  16   2   0    9.53    0.84 
  16   2   0   12.03    1.01 
 -16   2   0   11.05    0.81 
  16   2   0   10.92    0.67 
 -16   2   0   13.16    0.86 
  16   2   0   11.32    1.13 
  16   2   0    9.40    0.82 
 -16   2   0   10.70    0.92 
  16   2   0   10.74    0.77 
  16   2   0   10.98    0.88 
 -16   2   0   10.81    0.74 
  16   2   0    9.35    0.64 
  16   2   0    9.98    0.86 
 -16   2   0   10.56    0.57 
  17  -2   0    1.96    0.46 
  17  -2   0    2.06    0.68 
  17  -2   0    2.31    0.51 
  17  -2   0    2.14    0.37 
  17  -2   0    2.51    0.43 
  17  -2   0    2.36    0.63 
  17  -2   0    2.79    0.48 
  17   2   0    1.89    0.65 
  17   2   0    2.88    0.92 
 -17   2   0    2.35    0.65 
 -17   2   0    1.77    0.48 
  17   2   0    3.01    0.44 
  17   2   0    2.74    0.54 
 -17   2   0    3.28    0.51 
  17   2   0    2.69    0.57 
 -17   2   0    2.56    0.58 
  17   2   0    2.29    0.44 
 -17   2   0    2.53    0.35 
  17   2   0    3.11    0.59 
  17   2   0    3.06    0.94 
  17   2   0    1.94    0.56 
  18  -2   0   -0.47    0.61 
  18  -2   0    0.01    0.30 
  18  -2   0    0.45    0.58 
  18  -2   0    0.05    0.36 
  18  -2   0   -0.23    0.35 
  18  -2   0   -0.24    0.47 
  18  -2   0   -0.62    0.40 
  18   2   0    0.38    0.70 
 -18   2   0   -0.33    0.53 
 -18   2   0   -0.16    0.45 
 -18   2   0   -0.09    0.44 
 -18   2   0   -0.15    0.25 
  18   2   0    0.07    0.41 
  18   2   0    1.11    0.68 
  18   2   0    0.00    0.52 
  18   2   0    0.14    0.35 
  18   2   0    0.07    0.44 
 -18   2   0   -0.52    0.37 
  18   2   0    0.16    0.48 
  18   2   0   -0.18    0.33 
  19  -2   0    1.45    0.34 
  19  -2   0    1.22    0.44 
  19  -2   0    1.44    0.81 
  19  -2   0    0.84    0.44 
  19  -2   0    0.97    0.49 
  19  -2   0    0.20    0.54 
  19  -2   0    1.23    0.68 
 -19   2   0    1.33    0.59 
  19   2   0    2.27    0.52 
  19   2   0    0.95    0.84 
 -19   2   0    1.75    0.48 
  19   2   0    1.81    0.43 
  19   2   0    1.97    0.68 
  19   2   0    1.74    0.60 
 -19   2   0    1.30    0.55 
  19   2   0    1.32    0.77 
 -19   2   0    2.20    0.36 
  19   2   0    2.61    0.62 
  19   2   0    1.14    0.57 
  19   2   0    1.66    0.48 
  20  -2   0    0.32    0.41 
  20  -2   0    0.81    0.43 
  20  -2   0    0.57    0.77 
  20  -2   0   -0.01    0.49 
  20  -2   0    0.72    0.66 
  20  -2   0   -0.20    0.53 
  20   2   0    0.07    0.56 
  20   2   0    0.50    0.89 
  20   2   0    0.29    0.81 
  20   2   0   -0.21    0.48 
 -20   2   0    1.22    0.58 
  20   2   0    0.62    0.44 
 -20   2   0    0.30    0.58 
  20   2   0    0.73    0.70 
 -20   2   0    0.49    0.26 
 -20   2   0    0.60    0.42 
  20   2   0    0.39    0.58 
  20   2   0    0.93    0.44 
  20   2   0   -0.01    0.62 
  21  -2   0    0.79    0.71 
  21  -2   0   -0.27    0.78 
  21  -2   0   -0.30    0.80 
  21  -2   0    0.50    0.43 
  21  -2   0    1.05    0.68 
  21  -2   0    0.81    0.38 
  21  -2   0    0.56    0.54 
  21  -2   0   -0.45    0.48 
  21   2   0   -0.13    1.04 
  21   2   0    0.02    0.46 
  21   2   0    0.43    0.56 
  21   2   0    0.05    0.72 
 -21   2   0    0.38    0.62 
 -21   2   0    0.85    0.71 
  21   2   0    1.01    0.66 
  21   2   0   -0.48    0.79 
  21   2   0    1.50    0.53 
  21   2   0    0.89    0.74 
  21   2   0    0.24    0.70 
  22  -2   0   -0.13    0.46 
  22  -2   0   -0.08    0.74 
  22  -2   0    0.39    0.39 
  22  -2   0   -0.58    0.81 
  22  -2   0    1.86    0.97 
  22  -2   0   -0.13    0.49 
  22  -2   0   -0.26    0.82 
  22  -2   0    0.64    0.65 
  22   2   0    0.71    0.51 
  22   2   0   -0.65    0.49 
 -22   2   0    0.68    0.48 
  22   2   0    0.01    1.09 
  22   2   0    0.34    0.63 
  22   2   0    0.97    0.83 
  22   2   0    0.71    0.87 
  22   2   0    0.23    0.75 
  22   2   0    0.22    0.79 
 -22   2   0    0.22    0.31 
  22   2   0    0.11    0.72 
 -22   2   0    0.22    0.76 
  23  -2   0    1.51    0.88 
  23  -2   0    1.31    0.89 
  23  -2   0    0.30    0.40 
  23  -2   0    2.32    1.05 
  23  -2   0   -0.55    0.46 
  23  -2   0    0.08    0.59 
  23  -2   0   -0.23    1.08 
  23  -2   0    0.01    0.74 
 -23   2   0    0.10    0.33 
  23   2   0   -1.17    0.53 
  23   2   0   -0.43    0.92 
  23   2   0    0.90    0.59 
 -23   2   0    0.26    0.85 
 -23   2   0    0.14    0.78 
  23   2   0   -1.93    0.86 
  23   2   0    1.35    1.08 
 -23   2   0    0.63    0.47 
  23   2   0   -0.23    0.83 
  23   2   0   -1.63    1.30 
  23   2   0    0.56    0.85 
  23   2   0   -0.91    0.77 
  24  -2   0    1.02    1.40 
  24  -2   0    0.67    1.12 
  24  -2   0   -1.23    1.12 
  24  -2   0   -2.40    1.09 
  24  -2   0    2.11    0.87 
  24  -2   0    0.97    0.42 
  24  -2   0    0.22    0.63 
  24   2   0    2.87    1.19 
  24   2   0    1.07    0.66 
  24   2   0    0.48    0.75 
  24   2   0   -1.65    1.51 
  24   2   0    1.52    1.01 
 -24   2   0   -0.18    0.31 
  24   2   0   -0.45    0.98 
  24   2   0   -0.62    0.90 
  24   2   0    0.01    0.90 
  24   2   0    0.10    1.11 
   0  -3   0    0.04    0.09 
   0  -3   0    0.12    0.16 
   0  -3   0    0.01    0.12 
   0  -3   0   -0.18    0.15 
   0  -3   0    0.01    0.08 
   0   3   0   -0.04    0.09 
   0   3   0   -0.07    0.08 
   0   3   0    0.00    0.11 
   0   3   0   -0.05    0.11 
   0   3   0    0.15    0.15 
  -1  -3   0    0.66    0.18 
  -1  -3   0    0.84    0.19 
   1  -3   0    0.88    0.15 
  -1  -3   0    0.94    0.14 
   1  -3   0    0.44    0.22 
   1  -3   0    0.67    0.20 
   1  -3   0    0.72    0.12 
  -1  -3   0    0.98    0.16 
   1  -3   0    0.92    0.17 
  -1  -3   0    0.84    0.22 
   1   3   0    0.92    0.22 
   1   3   0    0.58    0.16 
  -1   3   0    0.64    0.12 
   1   3   0    0.71    0.12 
  -1   3   0    0.87    0.16 
   1   3   0    0.94    0.15 
  -1   3   0    1.09    0.26 
  -1   3   0    0.88    0.19 
  -1   3   0    0.72    0.16 
   1   3   0    0.80    0.19 
  -2  -3   0   14.70    0.44 
   2  -3   0   14.31    0.65 
  -2  -3   0   15.26    0.48 
  -2  -3   0   14.89    0.30 
   2  -3   0   15.48    0.53 
   2  -3   0   15.15    0.62 
  -2  -3   0   15.24    0.61 
   2  -3   0   15.80    0.49 
   2  -3   0   14.41    0.45 
  -2  -3   0   15.77    0.62 
  -2  -3   0   14.56    0.74 
  -2  -3   0   15.15    0.38 
   2   3   0   14.89    0.55 
   2   3   0   15.40    0.48 
  -2   3   0   16.25    0.47 
  -2   3   0   15.18    0.66 
  -2   3   0   15.33    0.47 
   2   3   0   14.77    0.60 
  -2   3   0   14.73    0.59 
   2   3   0   15.31    0.62 
  -2   3   0   15.34    0.52 
   2   3   0   16.04    0.45 
  -3  -3   0   36.16    1.05 
   3  -3   0   37.80    1.05 
   3  -3   0   36.06    0.81 
  -3  -3   0   37.78    1.20 
  -3  -3   0   37.00    0.73 
   3  -3   0   35.28    1.08 
   3  -3   0   36.78    0.91 
  -3  -3   0   35.47    0.96 
  -3  -3   0   37.30    0.81 
  -3  -3   0   35.04    0.81 
   3  -3   0   37.61    0.79 
   3   3   0   35.18    0.90 
   3   3   0   36.59    0.96 
  -3   3   0   36.53    0.91 
  -3   3   0   35.69    1.08 
  -3   3   0   37.07    1.02 
   3   3   0   36.28    0.81 
   3   3   0   35.43    1.03 
   3   3   0   37.16    0.79 
  -4  -3   0    2.45    0.35 
  -4  -3   0    1.98    0.38 
   4  -3   0    1.99    0.33 
  -4  -3   0    2.27    0.29 
   4  -3   0    2.19    0.21 
  -4  -3   0    2.00    0.19 
  -4  -3   0    1.98    0.20 
   4  -3   0    1.91    0.17 
   4  -3   0    2.35    0.27 
   4  -3   0    2.16    0.33 
  -4  -3   0    1.90    0.18 
  -4   3   0    1.64    0.23 
   4   3   0    1.96    0.19 
   4   3   0    2.27    0.40 
  -4   3   0    2.49    0.36 
   4   3   0    2.09    0.19 
  -4   3   0    1.99    0.30 
  -4   3   0    1.94    0.22 
  -4   3   0    1.90    0.22 
   4   3   0    2.20    0.20 
   4   3   0    2.24    0.29 
   4   3   0    2.28    0.33 
  -5  -3   0    0.49    0.11 
   5  -3   0    0.52    0.17 
  -5  -3   0    0.49    0.11 
   5  -3   0    0.34    0.23 
   5  -3   0    0.41    0.09 
   5  -3   0    0.25    0.11 
  -5  -3   0    0.13    0.24 
  -5  -3   0    0.46    0.22 
  -5  -3   0    0.24    0.15 
  -5  -3   0    0.27    0.13 
   5  -3   0    0.39    0.23 
  -5   3   0    0.32    0.14 
  -5   3   0    0.37    0.21 
  -5   3   0    0.26    0.13 
   5   3   0    0.39    0.25 
   5   3   0    0.44    0.12 
   5   3   0    0.38    0.07 
   5   3   0    0.62    0.30 
   5   3   0    0.20    0.14 
  -5   3   0    0.51    0.17 
   5   3   0    0.39    0.10 
  -5   3   0    0.61    0.23 
   5   3   0    0.53    0.14 
  -6  -3   0    0.07    0.22 
   6  -3   0    0.28    0.24 
   6  -3   0    0.35    0.19 
  -6  -3   0    0.10    0.26 
   6  -3   0    0.32    0.24 
   6  -3   0    0.30    0.08 
  -6  -3   0    0.22    0.12 
  -6  -3   0    0.28    0.13 
  -6  -3   0    0.38    0.11 
   6   3   0    0.34    0.14 
  -6   3   0    0.30    0.16 
   6   3   0    0.20    0.10 
   6   3   0    0.25    0.25 
  -6   3   0    0.21    0.16 
   6   3   0    0.32    0.09 
  -6   3   0    0.18    0.13 
  -6   3   0    0.11    0.22 
   6   3   0    0.25    0.13 
  -6   3   0    0.55    0.22 
   6   3   0    0.40    0.16 
   6   3   0    0.22    0.29 
   7  -3   0   28.86    1.04 
  -7  -3   0   28.99    0.77 
  -7  -3   0   29.76    0.78 
  -7  -3   0   29.51    0.64 
   7  -3   0   29.50    1.07 
  -7  -3   0   30.68    1.14 
   7  -3   0   29.85    0.86 
   7   3   0   29.97    0.75 
   7   3   0   29.28    0.81 
  -7   3   0   27.96    0.99 
   7   3   0   27.17    0.83 
  -7   3   0   31.37    0.87 
  -7   3   0   28.93    1.05 
   7   3   0   28.70    1.07 
   7   3   0   30.37    0.65 
  -7   3   0   30.46    0.87 
  -7   3   0   30.36    0.82 
   7   3   0   30.83    0.68 
   7   3   0   30.09    1.19 
  -8  -3   0    0.62    0.13 
  -8  -3   0    0.32    0.15 
   8  -3   0    0.61    0.29 
  -8  -3   0    0.52    0.11 
   8  -3   0    0.61    0.22 
   8  -3   0    0.74    0.20 
   8  -3   0    0.86    0.31 
  -8  -3   0    0.78    0.31 
  -8  -3   0    0.64    0.17 
   8   3   0    0.73    0.16 
   8   3   0    0.74    0.38 
   8   3   0    0.36    0.30 
   8   3   0    0.86    0.18 
  -8   3   0    0.31    0.26 
  -8   3   0    0.84    0.20 
   8   3   0    0.59    0.18 
   8   3   0    0.56    0.16 
  -8   3   0    0.23    0.29 
   8   3   0    0.63    0.11 
  -8   3   0    0.54    0.19 
  -8   3   0    0.82    0.22 
   9  -3   0  109.83    2.50 
   9  -3   0  112.39    2.16 
   9  -3   0  111.62    1.80 
  -9  -3   0  106.39    2.05 
  -9  -3   0  107.68    2.55 
  -9  -3   0  108.47    1.74 
  -9  -3   0  107.88    1.78 
   9  -3   0  109.46    2.20 
   9  -3   0  105.52    2.42 
   9   3   0  111.86    1.98 
  -9   3   0  103.84    2.09 
  -9   3   0  107.39    2.42 
   9   3   0  109.92    1.76 
  -9   3   0  109.52    2.03 
  -9   3   0  103.23    2.37 
   9   3   0  109.39    2.13 
   9   3   0  110.19    1.84 
   9   3   0  108.83    2.15 
  -9   3   0  111.37    2.13 
  -9   3   0  104.52    2.20 
   9   3   0  109.63    2.70 
   9   3   0  106.05    2.52 
   9   3   0  109.47    2.00 
   9   3   0  108.40    2.41 
  10  -3   0    0.09    0.32 
  10  -3   0    0.31    0.18 
  10  -3   0    0.14    0.11 
  10  -3   0   -0.10    0.21 
  10  -3   0    0.10    0.23 
 -10  -3   0    0.09    0.32 
  10  -3   0   -0.04    0.26 
  10   3   0    0.17    0.09 
  10   3   0   -0.24    0.33 
  10   3   0    0.19    0.21 
  10   3   0    0.29    0.36 
 -10   3   0    0.24    0.15 
 -10   3   0    0.19    0.17 
 -10   3   0    0.21    0.29 
  10   3   0   -0.09    0.16 
  10   3   0   -0.08    0.19 
  10   3   0    0.14    0.06 
  10   3   0   -0.21    0.36 
 -10   3   0    0.16    0.19 
  10   3   0    0.09    0.16 
 -10   3   0    0.12    0.16 
 -10   3   0    0.53    0.32 
 -11  -3   0    0.42    0.34 
  11  -3   0   -0.06    0.22 
  11  -3   0    0.53    0.31 
  11  -3   0   -0.15    0.36 
  11  -3   0    0.38    0.23 
  11  -3   0    0.11    0.19 
  11  -3   0    0.26    0.23 
  11  -3   0    0.38    0.15 
  11   3   0   -0.24    0.42 
  11   3   0    0.13    0.33 
  11   3   0    0.15    0.22 
 -11   3   0    0.27    0.16 
 -11   3   0    0.09    0.21 
 -11   3   0    0.12    0.32 
 -11   3   0    0.20    0.18 
  11   3   0   -0.19    0.31 
  11   3   0    0.06    0.20 
 -11   3   0   -0.13    0.20 
  11   3   0    0.16    0.21 
  11   3   0    0.12    0.21 
 -11   3   0   -0.10    0.32 
  11   3   0    0.27    0.19 
  12  -3   0    0.57    0.31 
  12  -3   0    0.74    0.24 
  12  -3   0    0.36    0.38 
  12  -3   0    0.20    0.17 
  12  -3   0    0.35    0.25 
  12  -3   0    0.84    0.35 
  12  -3   0    0.43    0.28 
  12   3   0    0.37    0.44 
  12   3   0    0.61    0.25 
  12   3   0    0.70    0.23 
 -12   3   0    0.74    0.25 
  12   3   0    0.37    0.35 
  12   3   0    0.75    0.26 
 -12   3   0    0.59    0.37 
 -12   3   0    0.41    0.20 
 -12   3   0    0.85    0.30 
  12   3   0    1.11    0.28 
 -12   3   0    0.73    0.24 
 -12   3   0    0.74    0.34 
  12   3   0    0.61    0.26 
  12   3   0    0.22    0.34 
  12   3   0    0.75    0.30 
  13  -3   0   -0.11    0.25 
  13  -3   0    0.52    0.34 
  13  -3   0    0.46    0.20 
  13  -3   0    0.21    0.28 
  13  -3   0    0.28    0.27 
  13  -3   0   -0.46    0.40 
  13  -3   0   -0.05    0.34 
  13   3   0    0.21    0.25 
 -13   3   0    0.26    0.20 
  13   3   0    0.08    0.27 
 -13   3   0    0.36    0.21 
  13   3   0    0.80    0.46 
  13   3   0    0.24    0.24 
 -13   3   0    0.52    0.37 
 -13   3   0    0.21    0.27 
 -13   3   0   -0.04    0.34 
 -13   3   0    0.43    0.26 
  13   3   0    0.29    0.29 
  13   3   0   -0.21    0.21 
  13   3   0   -0.10    0.49 
  13   3   0    0.05    0.27 
  13   3   0    0.26    0.39 
  14  -3   0    0.50    0.45 
  14  -3   0    0.32    0.21 
  14  -3   0    0.32    0.28 
  14  -3   0    0.04    0.44 
  14  -3   0    0.53    0.39 
  14  -3   0    0.35    0.26 
  14  -3   0    0.62    0.34 
  14  -3   0    0.30    0.38 
 -14   3   0    0.29    0.37 
 -14   3   0    0.65    0.33 
  14   3   0    0.18    0.54 
  14   3   0    0.65    0.30 
  14   3   0    0.56    0.36 
  14   3   0    0.37    0.28 
 -14   3   0    0.50    0.22 
  14   3   0   -0.05    0.26 
  14   3   0    1.03    0.44 
 -14   3   0    0.48    0.29 
  14   3   0    0.69    0.34 
 -14   3   0    0.53    0.25 
  14   3   0    1.21    0.49 
 -14   3   0    1.40    0.51 
  14   3   0    0.66    0.30 
  15  -3   0    4.19    0.48 
  15  -3   0    4.37    0.63 
  15  -3   0    3.55    0.63 
  15  -3   0    3.96    0.51 
  15  -3   0    3.48    0.44 
  15  -3   0    4.02    0.76 
  15  -3   0    4.47    0.63 
 -15   3   0    5.07    0.51 
 -15   3   0    4.53    0.73 
 -15   3   0    4.74    0.61 
  15   3   0    5.21    0.68 
  15   3   0    4.51    0.58 
  15   3   0    4.07    0.50 
  15   3   0    3.85    0.47 
 -15   3   0    3.78    0.44 
  15   3   0    4.84    0.59 
  15   3   0    5.04    0.94 
 -15   3   0    4.20    0.54 
 -15   3   0    4.88    0.62 
  15   3   0    4.17    0.64 
  15   3   0    3.68    0.49 
  15   3   0    3.19    0.66 
  16  -3   0    0.20    0.28 
  16  -3   0    0.44    0.41 
  16  -3   0   -0.33    0.26 
  16  -3   0    0.03    0.40 
  16  -3   0    0.05    0.34 
  16  -3   0   -0.42    0.51 
  16  -3   0    0.19    0.59 
  16   3   0    0.48    0.40 
  16   3   0    0.20    0.32 
  16   3   0    0.04    0.37 
 -16   3   0   -0.22    0.39 
  16   3   0   -0.23    0.31 
  16   3   0    0.51    0.61 
  16   3   0    0.17    0.29 
 -16   3   0   -0.17    0.36 
 -16   3   0   -0.29    0.36 
  16   3   0   -0.05    0.54 
 -16   3   0    1.56    0.53 
  16   3   0    0.12    0.42 
 -16   3   0    0.07    0.26 
  16   3   0    0.17    0.38 
 -16   3   0    0.09    0.27 
  17  -3   0    1.68    0.68 
  17  -3   0    2.04    0.37 
  17  -3   0    2.35    0.55 
  17  -3   0    2.21    0.47 
  17  -3   0    2.45    0.73 
  17  -3   0    2.03    0.42 
  17  -3   0    1.34    0.54 
  17   3   0    2.49    0.45 
  17   3   0    1.29    0.69 
  17   3   0    2.21    0.44 
 -17   3   0    2.86    0.40 
  17   3   0    2.88    0.58 
 -17   3   0    3.63    0.74 
 -17   3   0    2.03    0.54 
 -17   3   0    2.75    0.55 
 -17   3   0    2.64    0.55 
  17   3   0    2.50    0.83 
  17   3   0    1.15    0.67 
  17   3   0    2.43    0.53 
  17   3   0    2.83    0.77 
 -17   3   0    2.26    0.34 
  18  -3   0    0.13    0.34 
  18  -3   0   -0.41    0.42 
  18  -3   0   -0.28    0.66 
  18  -3   0   -0.02    0.63 
  18  -3   0   -0.03    0.33 
  18  -3   0   -0.64    0.40 
  18   3   0    0.69    0.54 
  18   3   0   -0.31    0.63 
 -18   3   0    0.02    0.30 
  18   3   0    0.11    0.82 
  18   3   0   -0.96    0.45 
  18   3   0   -0.17    0.32 
 -18   3   0   -0.50    0.58 
  18   3   0    0.16    0.40 
  18   3   0    0.46    0.48 
  18   3   0    0.81    0.61 
 -18   3   0    0.35    0.51 
  18   3   0    0.98    0.44 
 -18   3   0    0.43    0.48 
 -18   3   0    0.62    0.47 
 -18   3   0    0.09    0.28 
  19  -3   0   -0.65    0.56 
  19  -3   0    0.44    0.37 
  19  -3   0   -0.37    0.40 
  19  -3   0   -1.06    0.59 
  19  -3   0    0.48    0.77 
  19  -3   0    0.19    0.49 
  19  -3   0   -0.33    0.35 
 -19   3   0    0.05    0.50 
 -19   3   0    0.47    0.54 
  19   3   0   -0.31    0.38 
  19   3   0    0.54    0.47 
 -19   3   0    1.43    0.58 
  19   3   0    0.05    0.60 
  19   3   0   -0.64    0.38 
  19   3   0    1.08    0.63 
  19   3   0   -0.35    0.52 
  19   3   0   -1.37    0.66 
 -19   3   0    0.17    0.29 
  19   3   0    0.20    0.87 
 -19   3   0    0.03    0.29 
  19   3   0   -0.22    0.50 
  20  -3   0   -1.77    0.71 
  20  -3   0   -0.59    0.40 
  20  -3   0    0.35    0.44 
  20  -3   0   -0.36    0.72 
  20  -3   0    0.84    0.43 
  20  -3   0    0.35    0.65 
  20  -3   0    0.57    0.64 
  20  -3   0   -0.26    0.58 
 -20   3   0   -0.21    0.54 
 -20   3   0    0.85    0.62 
  20   3   0    0.44    0.54 
  20   3   0    1.75    1.02 
 -20   3   0   -0.35    0.34 
  20   3   0    0.53    0.65 
  20   3   0   -1.46    0.81 
 -20   3   0    0.49    0.56 
  20   3   0    0.13    0.72 
  20   3   0   -0.69    0.37 
 -20   3   0    0.41    0.33 
  20   3   0    0.36    0.63 
 -20   3   0    0.29    0.78 
  20   3   0   -1.01    0.55 
  20   3   0    0.72    0.51 
  21  -3   0    0.43    0.47 
  21  -3   0    0.99    0.56 
  21  -3   0    1.51    0.68 
  21  -3   0    0.43    0.52 
  21  -3   0    0.78    0.84 
  21  -3   0   -0.93    0.69 
  21  -3   0   -0.39    0.93 
  21  -3   0    1.09    0.53 
  21   3   0   -0.25    0.70 
 -21   3   0    0.56    0.36 
 -21   3   0    0.02    0.33 
  21   3   0    0.89    0.98 
  21   3   0   -0.02    0.48 
  21   3   0    1.02    0.69 
 -21   3   0    0.48    0.84 
  21   3   0    0.60    0.73 
 -21   3   0   -0.02    0.55 
  21   3   0   -0.72    0.60 
 -21   3   0   -0.52    0.59 
  21   3   0    0.36    1.18 
  21   3   0    0.99    0.68 
 -21   3   0    0.40    0.67 
  22  -3   0    0.29    0.52 
  22  -3   0    1.16    0.87 
  22  -3   0    0.28    1.05 
  22  -3   0    2.73    0.89 
  22  -3   0    2.13    0.69 
  22  -3   0    1.86    1.03 
  22  -3   0    0.81    0.60 
  22  -3   0    1.95    0.63 
  22   3   0    2.58    0.87 
  22   3   0    2.42    0.90 
  22   3   0    2.13    0.63 
  22   3   0    2.22    0.89 
  22   3   0    1.31    1.05 
 -22   3   0    1.85    0.85 
  22   3   0    1.94    1.39 
  22   3   0    1.03    0.55 
 -22   3   0    2.40    0.83 
  22   3   0    1.52    0.69 
  23  -3   0    1.61    1.07 
  23  -3   0    1.45    0.58 
  23  -3   0    1.78    0.65 
  23  -3   0    1.69    1.05 
  23  -3   0    0.56    0.87 
  23  -3   0    2.68    0.67 
  23  -3   0    0.52    1.17 
  23   3   0    3.90    1.07 
  23   3   0    0.25    0.75 
  23   3   0    1.96    1.24 
  23   3   0    3.49    0.95 
  23   3   0    0.60    1.45 
 -23   3   0    3.08    0.96 
  23   3   0    1.45    0.66 
 -23   3   0    1.69    0.85 
  23   3   0    1.64    0.85 
  23   3   0    3.13    1.00 
  23   3   0    1.82    0.61 
   0  -4   0    0.86    0.23 
   0  -4   0    0.69    0.26 
   0  -4   0    0.80    0.19 
   0  -4   0    0.66    0.15 
   0  -4   0    0.64    0.24 
   0   4   0    0.91    0.28 
   0   4   0    0.89    0.23 
   0   4   0    0.62    0.14 
   0   4   0    0.83    0.19 
   0   4   0    0.60    0.20 
  -1  -4   0    1.65    0.33 
   1  -4   0    1.30    0.33 
  -1  -4   0    1.28    0.29 
   1  -4   0    1.65    0.25 
   1  -4   0    1.56    0.25 
  -1  -4   0    1.63    0.24 
   1  -4   0    1.39    0.21 
   1  -4   0    1.54    0.30 
  -1  -4   0    1.78    0.22 
  -1  -4   0    1.62    0.29 
   1   4   0    1.57    0.20 
  -1   4   0    1.82    0.33 
  -1   4   0    1.36    0.22 
   1   4   0    1.47    0.22 
   1   4   0    1.53    0.27 
  -1   4   0    1.34    0.23 
  -1   4   0    1.26    0.19 
  -1   4   0    1.69    0.29 
   1   4   0    1.48    0.27 
   1   4   0    1.64    0.31 
   2  -4   0    7.78    0.37 
  -2  -4   0    8.18    0.54 
  -2  -4   0    8.17    0.55 
   2  -4   0    8.98    0.60 
   2  -4   0    7.91    0.43 
   2  -4   0    7.63    0.44 
  -2  -4   0    8.08    0.41 
  -2  -4   0    7.82    0.29 
  -2  -4   0    8.33    0.72 
   2  -4   0    7.23    0.55 
  -2  -4   0    8.22    0.38 
   2   4   0    7.89    0.35 
  -2   4   0    8.26    0.43 
   2   4   0    7.85    0.41 
   2   4   0    7.23    0.51 
   2   4   0    7.58    0.54 
  -2   4   0    8.25    0.39 
  -2   4   0    7.88    0.42 
  -2   4   0    8.80    0.63 
  -2   4   0    7.45    0.53 
   2   4   0    7.56    0.49 
  -3  -4   0    0.50    0.23 
   3  -4   0    0.38    0.14 
  -3  -4   0    0.49    0.32 
   3  -4   0    0.81    0.27 
  -3  -4   0    0.59    0.11 
  -3  -4   0    0.81    0.17 
  -3  -4   0    0.75    0.19 
  -3  -4   0    0.58    0.06 
   3  -4   0    0.34    0.16 
   3  -4   0    0.14    0.24 
   3  -4   0    0.58    0.20 
  -3  -4   0    0.56    0.29 
   3   4   0    0.65    0.18 
  -3   4   0    0.52    0.29 
   3   4   0    0.62    0.27 
  -3   4   0    0.63    0.20 
  -3   4   0    0.61    0.16 
   3   4   0    1.04    0.25 
  -3   4   0    0.63    0.25 
   3   4   0    0.49    0.14 
   3   4   0    0.24    0.26 
   4  -4   0    9.95    0.68 
  -4  -4   0   10.58    0.45 
  -4  -4   0   10.71    0.78 
  -4  -4   0   10.85    0.36 
   4  -4   0   11.10    0.46 
  -4  -4   0   10.27    0.44 
  -4  -4   0   10.23    0.66 
   4  -4   0   11.18    0.55 
  -4  -4   0   11.49    0.61 
   4  -4   0   10.92    0.68 
   4  -4   0   10.81    0.42 
   4   4   0   10.47    0.67 
   4   4   0   10.27    0.42 
   4   4   0   10.66    0.59 
  -4   4   0   10.41    0.45 
   4   4   0   10.50    0.55 
  -4   4   0   10.94    0.63 
   4   4   0   10.68    0.45 
  -4   4   0   11.24    0.71 
  -4   4   0   11.06    0.54 
  -5  -4   0   21.51    0.58 
  -5  -4   0   21.46    0.65 
   5  -4   0   21.53    0.77 
   5  -4   0   21.61    0.94 
   5  -4   0   21.33    0.57 
   5  -4   0   23.10    1.00 
  -5  -4   0   20.85    0.63 
  -5  -4   0   22.10    0.96 
   5  -4   0   21.69    0.67 
  -5  -4   0   21.10    1.03 
  -5  -4   0   21.65    0.79 
   5   4   0   21.35    0.63 
   5   4   0   22.08    0.94 
  -5   4   0   21.29    0.78 
   5   4   0   21.89    0.63 
  -5   4   0   20.38    0.93 
  -5   4   0   21.51    0.70 
  -5   4   0   21.88    0.89 
   5   4   0   21.77    0.80 
  -5   4   0   21.64    0.77 
   6  -4   0   11.08    0.73 
   6  -4   0   11.37    0.75 
   6  -4   0   10.86    0.57 
  -6  -4   0   11.65    0.79 
   6  -4   0   11.41    0.48 
  -6  -4   0   10.49    0.43 
  -6  -4   0   11.06    0.49 
   6  -4   0   10.96    0.37 
  -6  -4   0   11.64    0.74 
  -6  -4   0   11.35    0.57 
  -6  -4   0   11.52    0.43 
   6   4   0   11.03    0.45 
  -6   4   0   10.17    0.73 
   6   4   0    9.84    0.54 
  -6   4   0   11.96    0.58 
  -6   4   0   10.73    0.56 
   6   4   0   11.41    0.74 
  -6   4   0   10.49    0.67 
   6   4   0   11.08    0.87 
  -6   4   0   10.60    0.51 
   6   4   0   11.30    0.46 
   6   4   0   11.23    0.44 
  -7  -4   0    0.09    0.32 
  -7  -4   0    0.11    0.15 
   7  -4   0    0.10    0.11 
   7  -4   0    0.04    0.20 
  -7  -4   0    0.07    0.17 
  -7  -4   0    0.14    0.13 
   7  -4   0    0.07    0.14 
  -7  -4   0   -0.08    0.13 
   7  -4   0    0.11    0.28 
   7  -4   0    0.13    0.29 
  -7   4   0    0.40    0.30 
  -7   4   0   -0.10    0.28 
   7   4   0    0.01    0.12 
   7   4   0    0.30    0.31 
   7   4   0    0.22    0.19 
   7   4   0    0.06    0.14 
   7   4   0    0.05    0.15 
  -7   4   0    0.25    0.18 
  -7   4   0    0.34    0.19 
   7   4   0    0.49    0.39 
   7   4   0    0.07    0.08 
  -7   4   0    0.22    0.22 
   8  -4   0   12.08    0.62 
   8  -4   0   12.04    0.83 
  -8  -4   0   11.27    0.84 
  -8  -4   0   11.36    0.54 
  -8  -4   0   11.22    0.50 
  -8  -4   0   11.52    0.43 
   8  -4   0   12.15    0.83 
   8  -4   0   11.68    0.53 
   8   4   0   11.85    0.43 
   8   4   0   11.12    0.49 
   8   4   0   11.39    0.36 
  -8   4   0   11.35    0.81 
   8   4   0   11.07    0.52 
  -8   4   0   12.68    0.62 
  -8   4   0   11.94    0.59 
   8   4   0   11.20    0.98 
  -8   4   0   11.05    0.71 
   8   4   0   11.34    0.55 
   8   4   0   12.24    0.83 
  -8   4   0   11.64    0.58 
   9  -4   0    1.03    0.40 
  -9  -4   0    0.95    0.23 
  -9  -4   0    1.12    0.25 
   9  -4   0    1.05    0.25 
  -9  -4   0    0.85    0.22 
   9  -4   0    1.01    0.44 
   9  -4   0    1.42    0.29 
  -9  -4   0    1.01    0.18 
  -9  -4   0    0.62    0.42 
   9   4   0    1.18    0.24 
   9   4   0    1.09    0.17 
   9   4   0    1.11    0.48 
  -9   4   0    1.12    0.27 
   9   4   0    1.41    0.46 
   9   4   0    1.38    0.18 
  -9   4   0    1.47    0.43 
  -9   4   0    1.26    0.39 
  -9   4   0    0.61    0.23 
   9   4   0    1.09    0.25 
  -9   4   0    1.06    0.26 
 -10  -4   0    0.13    0.15 
 -10  -4   0    0.26    0.12 
 -10  -4   0   -0.04    0.41 
  10  -4   0   -0.24    0.29 
  10  -4   0   -0.15    0.36 
  10  -4   0    0.19    0.25 
 -10  -4   0    0.10    0.19 
  10   4   0   -0.01    0.21 
 -10   4   0    0.29    0.21 
  10   4   0    0.11    0.16 
  10   4   0    0.20    0.11 
 -10   4   0    0.39    0.34 
  10   4   0    0.38    0.48 
 -10   4   0    0.26    0.36 
  10   4   0    0.01    0.36 
  10   4   0    0.15    0.21 
 -10   4   0    0.21    0.23 
 -10   4   0    0.25    0.20 
  10   4   0    0.11    0.18 
  10   4   0    0.10    0.18 
  11  -4   0    1.85    0.32 
 -11  -4   0    1.88    0.24 
  11  -4   0    1.81    0.51 
  11  -4   0    1.45    0.31 
  11  -4   0    1.19    0.49 
 -11  -4   0    1.35    0.53 
 -11  -4   0    1.47    0.19 
  11   4   0    1.58    0.51 
  11   4   0    1.66    0.28 
  11   4   0    1.41    0.32 
 -11   4   0    1.86    0.45 
 -11   4   0    1.68    0.34 
  11   4   0    1.54    0.46 
  11   4   0    1.67    0.54 
 -11   4   0    1.68    0.33 
 -11   4   0    1.50    0.30 
  11   4   0    1.51    0.31 
  11   4   0    1.75    0.22 
 -11   4   0    1.47    0.29 
  11   4   0    1.66    0.25 
 -11   4   0    1.68    0.48 
  12  -4   0    0.85    0.31 
  12  -4   0    0.28    0.37 
  12  -4   0    1.34    0.48 
  12  -4   0    1.13    0.32 
 -12  -4   0    1.38    0.49 
 -12   4   0    0.74    0.44 
 -12   4   0    1.00    0.30 
  12   4   0    1.06    0.13 
  12   4   0    1.51    0.59 
  12   4   0    0.93    0.27 
 -12   4   0    0.72    0.33 
  12   4   0    1.05    0.15 
  12   4   0    1.15    0.35 
 -12   4   0    0.79    0.30 
  12   4   0    1.31    0.33 
 -12   4   0    1.33    0.30 
  12   4   0    1.29    0.26 
  12   4   0    0.82    0.49 
 -12   4   0    1.03    0.46 
  12   4   0    0.94    0.44 
 -13  -4   0    0.00    0.40 
  13  -4   0    0.43    0.52 
  13  -4   0    0.19    0.29 
  13  -4   0    0.33    0.40 
  13  -4   0   -0.05    0.31 
  13   4   0    0.06    0.27 
 -13   4   0   -0.20    0.43 
 -13   4   0    0.02    0.30 
 -13   4   0    0.15    0.27 
 -13   4   0   -0.19    0.39 
 -13   4   0    0.45    0.26 
 -13   4   0    0.34    0.29 
  13   4   0    0.15    0.27 
  13   4   0   -0.29    0.28 
  13   4   0   -0.16    0.24 
  13   4   0    0.07    0.26 
  13   4   0   -0.56    0.41 
  13   4   0   -0.07    0.59 
  13   4   0    0.17    0.46 
  14  -4   0   18.42    1.23 
  14  -4   0   18.68    0.90 
  14  -4   0   16.27    0.95 
  14  -4   0   16.62    1.10 
  14  -4   0   16.27    0.44 
  14  -4   0   17.79    1.17 
  14   4   0   16.54    1.06 
  14   4   0   18.74    0.88 
 -14   4   0   18.54    0.88 
  14   4   0   15.81    0.89 
 -14   4   0   17.43    0.74 
 -14   4   0   18.07    1.12 
  14   4   0   15.51    1.34 
  14   4   0   16.79    0.84 
  14   4   0   16.76    0.79 
  14   4   0   18.11    0.75 
  14   4   0   16.75    1.22 
 -14   4   0   16.18    0.80 
  14   4   0   17.44    0.86 
 -14   4   0   17.37    0.95 
  15  -4   0   -0.03    0.37 
  15  -4   0   -0.13    0.50 
  15  -4   0   -0.76    0.42 
  15  -4   0    0.01    0.32 
  15  -4   0   -0.01    0.16 
  15  -4   0    0.27    0.51 
 -15   4   0   -0.38    0.27 
 -15   4   0    0.06    0.36 
  15   4   0   -0.10    0.35 
 -15   4   0   -0.50    0.45 
  15   4   0   -0.14    0.26 
  15   4   0   -0.42    0.33 
  15   4   0    0.10    0.33 
  15   4   0   -0.04    0.54 
 -15   4   0    0.10    0.26 
  15   4   0    0.30    0.73 
 -15   4   0    0.41    0.36 
  15   4   0    0.71    0.61 
  15   4   0   -0.07    0.35 
  15   4   0    0.04    0.31 
  16  -4   0   -0.37    0.33 
  16  -4   0    0.05    0.42 
  16  -4   0   -0.34    0.64 
  16  -4   0    0.40    0.19 
  16  -4   0    0.11    0.49 
  16  -4   0   -0.13    0.56 
  16   4   0    0.07    0.32 
  16   4   0   -0.79    0.30 
  16   4   0    0.24    0.35 
  16   4   0    0.77    0.41 
 -16   4   0    0.03    0.51 
 -16   4   0    0.99    0.65 
  16   4   0    0.45    0.55 
 -16   4   0   -0.08    0.26 
 -16   4   0    0.06    0.29 
  16   4   0    0.22    0.32 
  16   4   0    0.69    0.77 
 -16   4   0   -0.38    0.43 
 -16   4   0    0.35    0.43 
  16   4   0    0.67    0.64 
  16   4   0   -0.51    0.34 
  17  -4   0    1.18    0.66 
  17  -4   0    0.28    0.39 
  17  -4   0    0.08    0.64 
  17  -4   0    0.36    0.23 
  17  -4   0   -1.13    0.49 
 -17   4   0   -0.02    0.29 
 -17   4   0    0.14    0.32 
 -17   4   0   -0.08    0.42 
  17   4   0   -0.46    0.35 
  17   4   0    0.09    0.41 
  17   4   0    0.19    0.33 
  17   4   0   -0.95    0.56 
 -17   4   0   -0.50    0.53 
  17   4   0    0.31    0.68 
 -17   4   0   -0.01    0.41 
  17   4   0    0.08    0.45 
  17   4   0   -1.42    0.76 
  18  -4   0    1.91    0.82 
  18  -4   0    1.01    0.42 
  18  -4   0    1.28    0.66 
  18  -4   0    1.10    0.26 
  18  -4   0    0.71    0.61 
  18  -4   0    0.83    0.65 
  18   4   0    0.49    0.65 
 -18   4   0    1.23    0.57 
  18   4   0    1.53    0.60 
  18   4   0    1.67    0.56 
 -18   4   0    2.29    0.61 
 -18   4   0    0.70    0.37 
  18   4   0    1.63    0.53 
  18   4   0    1.32    0.42 
  18   4   0    0.98    0.50 
 -18   4   0    1.54    0.36 
  18   4   0    0.52    0.84 
 -18   4   0    1.50    0.61 
  18   4   0    0.14    0.75 
  18   4   0    1.21    0.60 
  19  -4   0   -0.52    0.70 
  19  -4   0   -0.23    0.27 
  19  -4   0    1.62    0.86 
  19  -4   0   -0.76    0.57 
  19  -4   0   -0.07    0.62 
  19  -4   0    1.07    0.48 
 -19   4   0   -0.10    0.32 
  19   4   0    0.42    0.52 
 -19   4   0    0.82    0.71 
  19   4   0   -1.50    0.74 
 -19   4   0    0.20    0.52 
 -19   4   0    0.99    0.45 
  19   4   0    0.87    0.61 
  19   4   0    0.37    0.54 
  19   4   0    0.25    0.92 
 -19   4   0    0.19    0.54 
  19   4   0    0.29    0.62 
  19   4   0    1.18    0.43 
  19   4   0    1.32    0.53 
  19   4   0   -0.63    0.59 
  20  -4   0    0.12    0.93 
  20  -4   0   -0.51    0.48 
  20  -4   0   -0.05    0.30 
  20  -4   0   -0.41    0.57 
  20  -4   0    0.13    0.78 
  20  -4   0   -0.55    0.70 
 -20   4   0   -0.69    0.80 
  20   4   0   -0.47    0.82 
  20   4   0   -0.15    0.54 
  20   4   0   -0.19    0.44 
 -20   4   0    0.00    0.42 
  20   4   0   -0.37    0.65 
  20   4   0   -0.08    0.56 
 -20   4   0    0.03    0.62 
  20   4   0   -0.28    0.59 
  20   4   0    0.59    0.60 
  20   4   0   -1.20    0.86 
  20   4   0   -1.93    0.97 
 -20   4   0    0.67    0.37 
 -20   4   0   -0.14    0.59 
  21  -4   0    0.55    0.76 
  21  -4   0    0.04    0.55 
  21  -4   0   -1.06    1.03 
  21  -4   0    1.04    0.73 
  21  -4   0    0.16    0.92 
 -21   4   0    1.45    1.02 
  21   4   0    1.64    0.89 
  21   4   0    1.29    0.68 
 -21   4   0   -0.73    0.44 
  21   4   0    0.29    0.58 
  21   4   0    0.50    0.51 
  21   4   0    2.42    1.15 
  21   4   0   -0.11    0.75 
 -21   4   0   -0.14    0.72 
 -21   4   0    1.81    0.77 
 -21   4   0   -0.07    0.38 
 -21   4   0    2.89    1.01 
  21   4   0    0.58    0.77 
  21   4   0    0.39    0.62 
  21   4   0   -1.12    1.19 
  22  -4   0    1.52    1.01 
  22  -4   0    0.55    0.61 
  22  -4   0    0.65    1.14 
  22  -4   0    1.50    0.94 
  22  -4   0   -0.36    0.70 
 -22   4   0    0.89    0.77 
 -22   4   0    0.70    0.42 
  22   4   0    0.07    1.19 
  22   4   0    1.55    0.71 
 -22   4   0    0.21    1.09 
  22   4   0    0.64    0.55 
 -22   4   0   -0.42    0.77 
  22   4   0   -0.17    1.47 
 -22   4   0   -0.39    0.44 
 -22   4   0    1.20    0.79 
  22   4   0    1.10    0.84 
  22   4   0    1.96    0.76 
  22   4   0    1.29    0.66 
  22   4   0    1.66    0.98 
  22   4   0    1.70    0.82 
  23  -4   0    0.69    1.13 
  23  -4   0    1.87    1.29 
  23  -4   0   -0.41    0.65 
  23  -4   0   -0.96    0.72 
 -23   4   0   -1.65    0.90 
  23   4   0    0.08    0.61 
  23   4   0    1.86    1.76 
  23   4   0    1.01    0.97 
 -23   4   0    0.35    0.45 
 -23   4   0    1.30    0.83 
  23   4   0    0.23    1.01 
  23   4   0   -1.46    0.93 
  23   4   0    1.55    1.01 
 -23   4   0    0.00    0.94 
  23   4   0   -0.10    1.30 
 -23   4   0   -0.84    1.10 
  23   4   0   -1.35    0.68 
  23   4   0    0.96    0.83 
 -23   4   0    1.71    0.54 
   0  -5   0   -0.28    0.27 
   0  -5   0    0.16    0.23 
   0  -5   0    0.16    0.19 
   0  -5   0    0.06    0.20 
   0  -5   0   -0.08    0.15 
   0   5   0    0.03    0.28 
   0   5   0    0.13    0.22 
   0   5   0    0.01    0.17 
   0   5   0    0.00    0.14 
   0   5   0   -0.06    0.21 
  -1  -5   0    0.29    0.18 
   1  -5   0    0.15    0.29 
  -1  -5   0    0.13    0.23 
   1  -5   0   -0.08    0.30 
   1  -5   0    0.14    0.16 
  -1  -5   0    0.14    0.27 
  -1  -5   0    0.01    0.23 
   1  -5   0    0.23    0.19 
   1  -5   0    0.23    0.21 
  -1  -5   0    0.08    0.17 
  -1   5   0   -0.35    0.29 
  -1   5   0    0.42    0.28 
   1   5   0    0.01    0.21 
  -1   5   0    0.07    0.19 
   1   5   0    0.09    0.31 
   1   5   0   -0.06    0.15 
  -1   5   0    0.44    0.17 
   1   5   0    0.33    0.24 
   1   5   0    0.11    0.16 
  -1   5   0    0.55    0.23 
   2  -5   0    0.87    0.38 
   2  -5   0    0.91    0.21 
  -2  -5   0    1.02    0.21 
   2  -5   0    1.02    0.26 
  -2  -5   0    1.10    0.34 
   2  -5   0    1.25    0.26 
  -2  -5   0    1.18    0.15 
  -2  -5   0    1.69    0.52 
   2  -5   0    1.13    0.35 
  -2  -5   0    0.80    0.33 
  -2  -5   0    1.47    0.28 
  -2   5   0    0.73    0.20 
   2   5   0    1.05    0.31 
  -2   5   0    0.98    0.32 
  -2   5   0    1.08    0.28 
   2   5   0    1.49    0.31 
  -2   5   0    1.10    0.25 
   2   5   0    1.09    0.23 
  -2   5   0    0.52    0.37 
   2   5   0    0.73    0.33 
   2   5   0    1.10    0.21 
   3  -5   0    1.65    0.30 
   3  -5   0    1.20    0.39 
  -3  -5   0    1.48    0.37 
  -3  -5   0    1.18    0.37 
  -3  -5   0    1.30    0.11 
   3  -5   0    0.29    0.38 
   3  -5   0    0.97    0.21 
  -3  -5   0    1.48    0.25 
   3  -5   0    1.37    0.27 
  -3  -5   0    1.28    0.16 
  -3  -5   0    0.69    0.43 
  -3  -5   0    1.02    0.13 
  -3  -5   0    1.36    0.28 
   3   5   0    1.02    0.30 
  -3   5   0    1.20    0.29 
   3   5   0    1.22    0.22 
  -3   5   0    1.03    0.40 
  -3   5   0    0.99    0.32 
   3   5   0    1.42    0.35 
   3   5   0    1.18    0.23 
   3   5   0    1.17    0.33 
  -3   5   0    1.78    0.27 
  -4  -5   0    5.01    0.69 
  -4  -5   0    5.00    0.28 
   4  -5   0    5.09    0.65 
   4  -5   0    5.39    0.46 
  -4  -5   0    4.67    0.36 
  -4  -5   0    6.01    0.58 
   4  -5   0    5.48    0.39 
   4  -5   0    5.35    0.63 
  -4  -5   0    5.28    0.55 
  -4  -5   0    5.33    0.39 
   4  -5   0    4.74    0.36 
  -4   5   0    4.92    0.57 
  -4   5   0    5.08    0.67 
   4   5   0    5.72    0.38 
  -4   5   0    4.88    0.46 
   4   5   0    5.09    0.39 
   4   5   0    5.18    0.60 
   4   5   0    5.12    0.55 
   4   5   0    5.09    0.49 
  -4   5   0    5.03    0.38 
  -5  -5   0   11.32    0.90 
   5  -5   0   11.46    0.63 
  -5  -5   0   12.09    0.55 
   5  -5   0   12.11    0.50 
   5  -5   0   12.52    0.56 
   5  -5   0   10.95    0.80 
   5  -5   0   12.28    0.88 
  -5  -5   0   11.71    0.81 
  -5  -5   0   12.06    0.42 
  -5  -5   0   10.99    0.52 
  -5  -5   0   11.67    0.69 
   5   5   0   12.29    0.54 
  -5   5   0   12.05    0.57 
  -5   5   0   11.47    0.74 
  -5   5   0   11.49    0.67 
  -5   5   0   11.00    0.81 
   5   5   0   12.03    0.52 
   5   5   0   12.13    0.71 
   5   5   0   12.01    0.66 
  -5   5   0   11.31    0.64 
   5   5   0   12.08    0.82 
  -6  -5   0    1.51    0.20 
  -6  -5   0    1.22    0.24 
   6  -5   0    1.72    0.35 
   6  -5   0    1.40    0.21 
   6  -5   0    1.36    0.26 
   6  -5   0    1.10    0.42 
   6  -5   0    1.82    0.46 
  -6  -5   0    1.42    0.23 
  -6  -5   0    1.16    0.46 
  -6  -5   0    1.15    0.32 
   6   5   0    1.42    0.23 
  -6   5   0    1.67    0.35 
  -6   5   0    1.68    0.43 
   6   5   0    1.38    0.34 
   6   5   0    1.43    0.33 
  -6   5   0    1.32    0.47 
   6   5   0    0.89    0.38 
   6   5   0    1.53    0.25 
  -6   5   0    2.13    0.37 
  -6   5   0    1.85    0.30 
   7  -5   0    0.32    0.41 
  -7  -5   0    0.19    0.36 
   7  -5   0   -0.07    0.21 
  -7  -5   0    0.00    0.26 
   7  -5   0   -0.17    0.16 
  -7  -5   0    0.07    0.20 
   7  -5   0    0.11    0.13 
  -7  -5   0   -0.14    0.16 
   7  -5   0    0.91    0.41 
  -7  -5   0   -0.05    0.13 
  -7   5   0    0.09    0.22 
  -7   5   0   -0.63    0.33 
  -7   5   0    0.01    0.25 
   7   5   0    0.00    0.24 
   7   5   0   -0.17    0.15 
   7   5   0   -0.06    0.16 
  -7   5   0    0.22    0.24 
  -7   5   0    0.38    0.34 
   7   5   0   -0.42    0.31 
  -8  -5   0    0.87    0.28 
  -8  -5   0    1.29    0.23 
   8  -5   0    1.21    0.48 
  -8  -5   0    0.87    0.25 
   8  -5   0    1.68    0.29 
   8  -5   0    1.44    0.33 
  -8  -5   0    1.47    0.25 
   8  -5   0    1.24    0.47 
  -8  -5   0    1.14    0.48 
   8   5   0    1.42    0.62 
  -8   5   0    0.93    0.25 
  -8   5   0    1.09    0.33 
  -8   5   0    0.99    0.43 
  -8   5   0    1.08    0.30 
   8   5   0    0.99    0.23 
   8   5   0    1.14    0.22 
   8   5   0    1.04    0.49 
   8   5   0    0.96    0.25 
   8   5   0    0.94    0.32 
  -8   5   0    1.26    0.45 
   9  -5   0    0.57    0.42 
  -9  -5   0    0.23    0.20 
  -9  -5   0    0.38    0.19 
   9  -5   0    0.06    0.42 
  -9  -5   0    0.87    0.48 
   9  -5   0    0.21    0.23 
  -9  -5   0    0.14    0.24 
   9  -5   0    0.55    0.28 
  -9  -5   0    0.33    0.25 
  -9   5   0    1.08    0.45 
   9   5   0    0.42    0.19 
   9   5   0   -0.10    0.25 
  -9   5   0    0.60    0.28 
   9   5   0    0.17    0.49 
   9   5   0    0.27    0.09 
   9   5   0    0.44    0.22 
   9   5   0    0.51    0.22 
   9   5   0   -0.37    0.38 
  -9   5   0    0.25    0.38 
  -9   5   0    0.16    0.21 
  -9   5   0    0.37    0.29 
  10  -5   0    6.48    0.84 
  10  -5   0    5.10    0.77 
  10  -5   0    5.99    0.48 
 -10  -5   0    5.41    0.50 
 -10  -5   0    5.97    0.86 
 -10  -5   0    5.90    0.39 
  10  -5   0    5.84    0.57 
 -10   5   0    4.97    0.72 
  10   5   0    5.02    0.43 
  10   5   0    5.20    0.36 
  10   5   0    6.37    0.95 
 -10   5   0    6.12    0.54 
 -10   5   0    6.66    0.73 
 -10   5   0    5.48    0.58 
 -10   5   0    6.52    0.57 
  10   5   0    6.22    0.49 
  10   5   0    5.37    0.77 
  10   5   0    5.19    0.51 
  10   5   0    5.48    0.26 
  11  -5   0    1.23    0.51 
  11  -5   0    0.68    0.32 
 -11  -5   0    0.87    0.21 
  11  -5   0    0.93    0.34 
 -11  -5   0    1.22    0.55 
  11  -5   0    0.75    0.25 
 -11  -5   0    0.56    0.23 
  11  -5   0    0.32    0.50 
 -11  -5   0    0.02    0.28 
  11   5   0   -0.05    0.57 
  11   5   0    0.32    0.23 
  11   5   0    0.62    0.18 
 -11   5   0    0.37    0.27 
 -11   5   0    0.66    0.32 
  11   5   0    0.75    0.45 
  11   5   0    0.60    0.18 
 -11   5   0    0.67    0.50 
  11   5   0    0.74    0.29 
 -11   5   0    0.51    0.42 
  11   5   0    0.39    0.26 
 -11   5   0    0.53    0.32 
 -12  -5   0    6.08    0.42 
 -12  -5   0    6.87    0.98 
  12  -5   0    5.78    0.78 
  12  -5   0    7.80    0.72 
  12  -5   0    7.22    0.67 
 -12  -5   0    8.01    0.62 
  12  -5   0    6.64    0.52 
  12  -5   0    6.27    0.83 
 -12  -5   0    6.87    0.37 
  12   5   0    5.90    0.60 
  12   5   0    7.61    0.92 
  12   5   0    6.57    0.40 
 -12   5   0    7.23    0.66 
 -12   5   0    7.30    0.92 
  12   5   0    7.26    0.36 
 -12   5   0    8.33    0.99 
  12   5   0    8.15    0.88 
  12   5   0    7.80    1.11 
 -12   5   0    8.11    0.63 
  12   5   0    7.05    0.53 
  12   5   0    6.54    0.47 
  12   5   0    6.90    0.61 
 -12   5   0    5.99    0.63 
 -12   5   0    7.45    0.60 
 -13  -5   0    0.35    0.14 
 -13  -5   0    1.12    0.59 
 -13  -5   0    0.29    0.17 
  13  -5   0    0.50    0.41 
  13  -5   0    0.83    0.32 
  13  -5   0    0.44    0.51 
  13  -5   0    0.42    0.36 
  13  -5   0    0.70    0.51 
  13  -5   0    0.49    0.53 
 -13   5   0   -0.07    0.28 
  13   5   0    0.38    0.26 
  13   5   0    0.17    0.74 
 -13   5   0    0.34    0.33 
 -13   5   0    0.59    0.35 
  13   5   0    0.84    0.32 
  13   5   0   -0.56    0.52 
  13   5   0   -0.05    0.19 
  13   5   0    0.91    0.60 
 -13   5   0    0.71    0.58 
 -13   5   0    0.33    0.31 
  13   5   0    0.41    0.22 
 -13   5   0    0.13    0.45 
  13   5   0    0.57    0.15 
  13   5   0   -0.46    0.27 
  14  -5   0    6.12    0.83 
  14  -5   0    5.35    0.59 
  14  -5   0    6.16    0.86 
  14  -5   0    5.69    0.74 
 -14  -5   0    7.05    0.97 
  14  -5   0    6.07    0.75 
  14  -5   0    5.24    0.87 
 -14   5   0    5.56    0.65 
  14   5   0    5.35    0.55 
  14   5   0    6.00    0.91 
 -14   5   0    5.60    0.62 
  14   5   0    5.93    0.52 
  14   5   0    4.96    0.81 
  14   5   0    6.03    0.27 
  14   5   0    5.98    0.67 
 -14   5   0    7.69    1.03 
 -14   5   0    5.24    0.88 
  14   5   0    4.58    0.61 
  14   5   0    6.10    0.71 
 -14   5   0    6.86    0.68 
 -14   5   0    5.91    0.73 
 -15  -5   0   -0.10    0.58 
  15  -5   0   -0.29    0.65 
  15  -5   0   -0.04    0.44 
  15  -5   0    0.56    0.38 
  15  -5   0   -0.13    0.54 
  15  -5   0   -0.14    0.30 
  15   5   0   -0.07    0.29 
  15   5   0    0.44    0.37 
  15   5   0   -0.03    0.83 
  15   5   0   -0.07    0.38 
  15   5   0   -0.84    0.51 
 -15   5   0   -0.08    0.44 
  15   5   0    0.11    0.36 
  15   5   0    0.29    0.30 
 -15   5   0    0.68    0.61 
 -15   5   0    0.29    0.38 
 -15   5   0    0.09    0.30 
  15   5   0    0.32    0.37 
  15   5   0    0.24    0.65 
 -15   5   0    0.20    0.60 
 -15   5   0    0.75    0.39 
  16  -5   0    0.84    0.65 
  16  -5   0    1.81    0.66 
  16  -5   0    1.35    0.44 
  16  -5   0    1.04    0.55 
  16  -5   0    0.98    0.82 
  16  -5   0    2.19    0.54 
 -16   5   0    2.59    0.78 
  16   5   0    2.23    1.00 
  16   5   0    1.89    0.50 
  16   5   0    1.36    0.38 
  16   5   0    2.00    0.78 
  16   5   0    2.53    0.74 
  16   5   0    1.36    0.40 
  16   5   0    1.11    0.51 
 -16   5   0    1.85    0.46 
 -16   5   0    1.40    0.51 
  16   5   0    1.93    0.49 
 -16   5   0    1.87    0.39 
 -16   5   0    1.84    0.57 
  16   5   0    2.01    0.51 
  17  -5   0    0.55    0.42 
  17  -5   0    0.37    0.72 
  17  -5   0    0.98    0.67 
  17  -5   0    1.34    0.50 
  17  -5   0    1.11    0.81 
  17   5   0    1.05    0.40 
  17   5   0    1.96    0.90 
 -17   5   0    1.21    0.45 
  17   5   0    0.65    0.46 
 -17   5   0    0.80    0.36 
  17   5   0    1.35    0.53 
  17   5   0    1.26    0.44 
 -17   5   0    1.40    0.75 
 -17   5   0    2.37    0.57 
  17   5   0    1.42    0.52 
  17   5   0    0.98    0.75 
  17   5   0    1.80    1.02 
  17   5   0   -0.08    0.91 
 -17   5   0    0.40    0.52 
  18  -5   0   -0.21    0.47 
  18  -5   0    0.26    0.72 
  18  -5   0   -0.76    0.80 
  18  -5   0    0.12    0.73 
  18  -5   0   -0.97    0.55 
  18  -5   0   -0.02    0.38 
 -18   5   0    0.39    0.79 
  18   5   0    0.17    0.52 
 -18   5   0    0.21    0.43 
  18   5   0   -0.45    0.51 
 -18   5   0   -0.31    0.46 
  18   5   0   -0.54    0.47 
 -18   5   0   -0.36    0.47 
  18   5   0   -0.04    0.39 
  18   5   0   -0.22    0.40 
 -18   5   0   -0.06    0.75 
  18   5   0   -0.98    0.81 
  18   5   0   -0.99    0.67 
  18   5   0    0.65    0.55 
  18   5   0    1.35    1.08 
 -18   5   0    0.61    0.38 
  19  -5   0    1.53    0.89 
  19  -5   0    1.41    0.50 
  19  -5   0    1.94    0.72 
  19  -5   0    2.39    0.83 
  19  -5   0    0.53    0.64 
  19  -5   0    1.57    1.03 
  19   5   0   -0.54    0.91 
 -19   5   0    1.14    0.44 
 -19   5   0    0.05    0.58 
  19   5   0    1.77    0.59 
  19   5   0    2.49    0.65 
 -19   5   0    2.23    0.82 
 -19   5   0    1.25    0.54 
 -19   5   0    2.78    0.95 
 -19   5   0    1.51    0.67 
  19   5   0    1.80    1.30 
  19   5   0    1.28    0.51 
  19   5   0    0.92    0.59 
  19   5   0    1.94    0.50 
  19   5   0    1.32    0.75 
  20  -5   0   -0.16    0.77 
  20  -5   0   -0.48    0.91 
  20  -5   0   -0.73    0.76 
  20  -5   0    1.41    0.55 
  20  -5   0    0.19    0.60 
  20  -5   0    0.89    0.80 
 -20   5   0    1.22    0.98 
  20   5   0   -0.31    0.52 
 -20   5   0    1.44    0.59 
  20   5   0    1.48    0.62 
  20   5   0    1.65    0.71 
 -20   5   0    1.47    0.87 
  20   5   0   -0.73    0.62 
  20   5   0    1.21    0.95 
 -20   5   0   -0.88    0.75 
  20   5   0    2.51    1.15 
 -20   5   0    1.14    0.47 
  20   5   0    1.14    1.46 
 -20   5   0   -0.60    0.62 
  20   5   0    0.09    0.47 
  20   5   0    0.16    0.63 
  21  -5   0    0.23    0.66 
  21  -5   0    2.02    1.16 
  21  -5   0   -0.06    0.84 
  21  -5   0    2.47    1.08 
  21  -5   0    2.05    0.63 
  21  -5   0   -0.50    0.78 
 -21   5   0    0.17    0.92 
  21   5   0    0.76    0.65 
  21   5   0    1.26    0.72 
 -21   5   0   -0.34    1.07 
 -21   5   0    0.22    0.43 
  21   5   0   -0.24    0.59 
 -21   5   0   -0.72    0.70 
  21   5   0    1.32    1.15 
  21   5   0    0.04    0.48 
  21   5   0    2.20    1.66 
  21   5   0   -0.49    0.73 
  21   5   0   -0.54    1.00 
  21   5   0   -0.19    0.66 
 -21   5   0   -0.11    0.76 
 -21   5   0   -0.33    0.50 
  22  -5   0    0.72    0.65 
  22  -5   0    0.57    0.88 
  22  -5   0    1.23    0.76 
  22  -5   0    1.45    1.12 
  22  -5   0    3.21    1.06 
  22  -5   0    2.78    1.33 
  22   5   0   -0.86    0.78 
 -22   5   0    0.20    0.47 
 -22   5   0   -0.05    1.15 
 -22   5   0    0.50    0.83 
  22   5   0    1.27    0.85 
  22   5   0    0.64    0.72 
  22   5   0    0.00    0.54 
  22   5   0   -0.37    0.91 
  22   5   0   -0.06    1.33 
  22   5   0    2.44    1.18 
 -22   5   0    1.32    0.82 
  22   5   0    1.01    0.72 
  22   5   0    2.71    1.89 
 -22   5   0   -0.66    0.97 
   0  -6   0   28.36    1.08 
   0  -6   0   27.78    1.25 
   0  -6   0   27.51    1.12 
   0  -6   0   28.17    1.00 
   0  -6   0   28.01    0.87 
   0   6   0   28.61    1.07 
   0   6   0   28.87    1.00 
   0   6   0   28.27    1.28 
   0   6   0   27.93    0.86 
   0   6   0   27.76    1.11 
  -1  -6   0   10.22    0.83 
  -1  -6   0   10.26    0.73 
  -1  -6   0   11.76    0.58 
   1  -6   0   10.99    0.71 
  -1  -6   0   11.17    0.65 
   1  -6   0   10.71    0.56 
   1  -6   0   10.24    0.83 
   1  -6   0   10.41    0.80 
   1  -6   0   11.27    0.66 
   1   6   0   10.68    0.62 
   1   6   0   10.88    0.86 
  -1   6   0   10.94    0.77 
  -1   6   0   11.08    0.63 
  -1   6   0   11.08    0.55 
   1   6   0   11.12    0.73 
   1   6   0   11.21    0.54 
   1   6   0   10.76    0.76 
  -1   6   0   11.73    0.72 
  -1   6   0    9.10    0.89 
   2  -6   0    1.25    0.29 
  -2  -6   0    0.99    0.29 
   2  -6   0    1.26    0.45 
  -2  -6   0    1.23    0.18 
   2  -6   0    1.45    0.43 
  -2  -6   0    0.93    0.24 
  -2  -6   0    1.56    0.56 
   2  -6   0    0.63    0.32 
  -2  -6   0    0.99    0.37 
  -2  -6   0    1.01    0.17 
   2  -6   0    0.80    0.25 
  -2  -6   0    1.09    0.40 
  -2   6   0    1.12    0.31 
  -2   6   0    1.16    0.27 
   2   6   0    0.33    0.35 
  -2   6   0    1.12    0.31 
   2   6   0    1.42    0.41 
   2   6   0    1.02    0.33 
   2   6   0    0.97    0.23 
   2   6   0    1.32    0.29 
  -2   6   0    1.21    0.37 
  -2   6   0    1.36    0.49 
   3  -6   0    0.90    0.43 
  -3  -6   0    1.61    0.31 
   3  -6   0    1.03    0.25 
  -3  -6   0    0.68    0.52 
  -3  -6   0    1.28    0.14 
  -3  -6   0    0.94    0.16 
   3  -6   0    1.24    0.46 
  -3  -6   0    1.28    0.26 
  -3  -6   0    1.21    0.44 
   3  -6   0    0.86    0.29 
  -3  -6   0    1.16    0.39 
   3  -6   0    1.78    0.35 
  -3   6   0    0.36    0.41 
   3   6   0    0.81    0.37 
  -3   6   0    1.03    0.28 
  -3   6   0    1.03    0.37 
   3   6   0    0.53    0.33 
   3   6   0    1.39    0.26 
   3   6   0    0.36    0.37 
  -4  -6   0    1.48    0.29 
   4  -6   0    1.37    0.32 
   4  -6   0    0.87    0.28 
  -4  -6   0    1.07    0.27 
   4  -6   0    1.28    0.32 
   4  -6   0    1.60    0.45 
  -4  -6   0    1.42    0.18 
   4  -6   0    1.00    0.44 
  -4  -6   0    1.15    0.43 
  -4  -6   0    1.42    0.46 
  -4  -6   0    0.59    0.48 
  -4   6   0    0.77    0.40 
   4   6   0    1.24    0.30 
  -4   6   0    1.51    0.34 
   4   6   0    1.04    0.36 
   4   6   0    1.01    0.37 
   4   6   0    1.46    0.27 
   4   6   0    1.08    0.35 
  -4   6   0    1.01    0.47 
  -4   6   0    1.43    0.28 
   5  -6   0    6.41    0.47 
  -5  -6   0    5.93    0.49 
  -5  -6   0    4.77    0.64 
   5  -6   0    5.95    0.74 
  -5  -6   0    5.55    0.33 
   5  -6   0    6.14    0.49 
  -5  -6   0    6.39    0.94 
   5  -6   0    5.62    0.56 
  -5  -6   0    5.41    0.47 
   5  -6   0    6.33    0.80 
  -5   6   0    6.16    0.55 
   5   6   0    6.00    0.59 
   5   6   0    5.87    0.46 
  -5   6   0    6.45    0.82 
   5   6   0    6.83    0.67 
   5   6   0    5.99    0.42 
   5   6   0    5.53    0.68 
  -5   6   0    5.05    0.45 
  -5   6   0    5.63    0.74 
   6  -6   0    1.34    0.50 
  -6  -6   0    0.97    0.40 
  -6  -6   0    1.49    0.30 
  -6  -6   0    1.33    0.20 
   6  -6   0    0.56    0.45 
  -6  -6   0    1.60    0.57 
   6  -6   0    0.74    0.25 
   6  -6   0    0.95    0.25 
   6  -6   0    1.29    0.34 
  -6  -6   0    1.24    0.28 
   6   6   0    1.25    0.45 
  -6   6   0    0.64    0.37 
  -6   6   0    1.52    0.31 
   6   6   0    0.77    0.26 
  -6   6   0    0.99    0.51 
   6   6   0    1.08    0.39 
   6   6   0    1.16    0.26 
   6   6   0    0.83    0.36 
  -6   6   0    1.35    0.40 
  -6   6   0    0.92    0.32 
  -7  -6   0    2.24    0.37 
   7  -6   0    2.02    0.34 
   7  -6   0    2.64    0.45 
  -7  -6   0    2.18    0.26 
   7  -6   0    2.97    0.58 
   7  -6   0    1.34    0.53 
  -7  -6   0    1.87    0.32 
  -7  -6   0    2.35    0.67 
  -7  -6   0    2.57    0.48 
   7   6   0    1.76    0.47 
   7   6   0    1.42    0.39 
  -7   6   0    2.52    0.62 
   7   6   0    1.92    0.31 
   7   6   0    2.09    0.32 
  -7   6   0    1.55    0.29 
  -7   6   0    2.73    0.56 
  -7   6   0    2.75    0.48 
   7   6   0    2.64    0.62 
  -7   6   0    1.98    0.41 
   8  -6   0    0.58    0.51 
  -8  -6   0   -0.06    0.24 
   8  -6   0    0.28    0.35 
  -8  -6   0    0.43    0.23 
  -8  -6   0    0.26    0.56 
   8  -6   0    0.24    0.46 
  -8  -6   0    0.32    0.21 
  -8  -6   0   -0.33    0.32 
   8  -6   0   -0.02    0.25 
  -8   6   0    0.33    0.27 
   8   6   0    0.37    0.33 
  -8   6   0    0.23    0.34 
  -8   6   0   -0.04    0.45 
   8   6   0    0.43    0.22 
   8   6   0   -0.01    0.31 
  -8   6   0    0.50    0.37 
  -8   6   0   -0.07    0.22 
   8   6   0    0.24    0.20 
   8   6   0    0.35    0.49 
  -9  -6   0   -0.47    0.51 
   9  -6   0   -0.40    0.42 
   9  -6   0    0.01    0.24 
  -9  -6   0    0.08    0.27 
  -9  -6   0   -0.11    0.30 
   9  -6   0    0.83    0.40 
  -9  -6   0    0.13    0.24 
   9  -6   0   -0.56    0.46 
  -9   6   0   -0.16    0.51 
  -9   6   0   -0.23    0.30 
   9   6   0    0.22    0.48 
   9   6   0   -0.13    0.31 
   9   6   0   -0.08    0.20 
  -9   6   0    0.33    0.34 
  -9   6   0    0.02    0.43 
   9   6   0   -0.01    0.32 
   9   6   0   -0.07    0.21 
  -9   6   0    0.23    0.28 
 -10  -6   0    3.01    0.46 
  10  -6   0    3.13    0.48 
  10  -6   0    2.62    0.70 
  10  -6   0    2.64    0.68 
 -10  -6   0    2.84    0.36 
 -10  -6   0    2.49    0.41 
 -10  -6   0    3.25    0.78 
  10  -6   0    2.82    0.41 
  10   6   0    2.82    0.34 
 -10   6   0    2.97    0.51 
 -10   6   0    2.82    0.63 
  10   6   0    2.39    0.66 
 -10   6   0    2.74    0.45 
 -10   6   0    1.85    0.75 
  10   6   0    3.13    0.44 
 -10   6   0    3.27    0.50 
  10   6   0    2.75    0.37 
 -11  -6   0    3.31    0.47 
 -11  -6   0    3.39    0.76 
  11  -6   0    1.76    0.48 
  11  -6   0    3.03    0.73 
  11  -6   0    3.45    0.73 
  11  -6   0    3.07    0.46 
 -11  -6   0    2.90    0.38 
  11   6   0    2.20    0.43 
 -11   6   0    2.25    0.44 
  11   6   0    2.42    0.41 
  11   6   0    3.01    0.40 
 -11   6   0    2.74    0.50 
  11   6   0    2.07    0.69 
 -11   6   0    3.08    0.49 
 -11   6   0    2.76    0.70 
 -11   6   0    2.83    0.66 
  11   6   0    2.81    0.91 
  11   6   0    2.48    0.32 
  12  -6   0    1.30    0.54 
  12  -6   0    1.14    0.72 
 -12  -6   0    1.38    0.29 
  12  -6   0    1.89    0.52 
 -12  -6   0    1.64    0.35 
 -12  -6   0    2.70    0.72 
  12  -6   0    1.26    0.58 
  12  -6   0    0.61    0.35 
  12  -6   0    1.18    0.42 
 -12  -6   0    1.16    0.42 
  12   6   0    1.04    1.41 
 -12   6   0    1.14    0.66 
  12   6   0    1.11    0.33 
 -12   6   0    0.82    0.41 
 -12   6   0    1.89    0.43 
  12   6   0    1.91    0.27 
  12   6   0    2.31    0.46 
 -12   6   0    1.52    0.42 
  12   6   0    1.87    0.38 
  13  -6   0    0.24    0.56 
 -13  -6   0   -0.09    0.20 
 -13  -6   0    0.20    0.68 
  13  -6   0   -0.03    0.73 
 -13  -6   0    0.22    0.36 
  13  -6   0    0.48    0.49 
 -13  -6   0   -0.15    0.26 
  13  -6   0    0.29    0.34 
  13   6   0    0.35    0.61 
 -13   6   0    0.41    0.41 
  13   6   0   -0.92    0.78 
  13   6   0    0.21    0.14 
 -13   6   0   -0.23    0.34 
  13   6   0   -0.01    0.27 
 -13   6   0    0.80    0.66 
  13   6   0    0.11    0.34 
  13   6   0   -0.10    0.28 
 -13   6   0    0.15    0.35 
 -13   6   0    0.48    0.42 
  13   6   0   -0.11    0.37 
 -14  -6   0    0.10    0.23 
 -14  -6   0    0.04    0.68 
  14  -6   0    1.02    0.63 
 -14  -6   0    0.06    0.19 
  14  -6   0   -0.01    0.40 
  14  -6   0   -0.14    0.62 
  14  -6   0    1.33    0.74 
  14  -6   0    0.49    0.44 
  14  -6   0   -0.37    0.34 
 -14   6   0   -0.16    0.41 
  14   6   0    0.44    0.36 
  14   6   0   -0.18    0.25 
  14   6   0   -0.17    0.19 
  14   6   0    0.59    0.32 
 -14   6   0   -0.05    0.38 
  14   6   0    0.72    0.81 
  14   6   0    0.01    0.37 
 -14   6   0    0.31    0.36 
  14   6   0   -0.41    0.62 
 -14   6   0    0.10    0.40 
  14   6   0    0.01    0.19 
  15  -6   0    0.24    0.49 
  15  -6   0   -0.27    0.38 
 -15  -6   0    0.65    0.75 
  15  -6   0    0.25    0.65 
  15  -6   0   -0.40    0.50 
  15  -6   0    1.27    0.65 
  15  -6   0   -0.01    0.74 
  15   6   0    0.39    0.34 
  15   6   0    0.02    0.16 
  15   6   0    0.06    0.39 
  15   6   0   -0.93    0.63 
  15   6   0    1.37    0.98 
  15   6   0    0.06    0.22 
  15   6   0   -1.54    0.67 
 -15   6   0   -0.25    0.41 
 -15   6   0    0.28    0.41 
  15   6   0    0.07    0.21 
  15   6   0    1.30    0.44 
 -15   6   0    0.40    0.43 
 -15   6   0    0.37    0.38 
  15   6   0   -0.06    0.41 
  16  -6   0    0.54    0.41 
 -16  -6   0    0.04    0.73 
  16  -6   0    0.46    0.55 
  16  -6   0    0.70    0.78 
  16  -6   0    0.86    0.74 
  16  -6   0    0.12    0.68 
  16   6   0    0.03    0.71 
  16   6   0    0.82    1.07 
  16   6   0    0.35    0.28 
  16   6   0    0.76    0.45 
 -16   6   0    0.72    0.49 
  16   6   0    0.49    0.38 
  16   6   0   -0.64    0.79 
 -16   6   0    0.41    0.39 
 -16   6   0    0.93    0.75 
 -16   6   0    0.38    0.44 
  16   6   0    0.67    0.54 
 -16   6   0    0.49    0.48 
 -16   6   0    0.81    0.78 
  16   6   0    0.43    0.47 
  17  -6   0    4.83    0.73 
  17  -6   0    2.30    0.87 
  17  -6   0    6.08    0.87 
  17  -6   0    3.90    0.61 
  17  -6   0    3.21    0.92 
  17  -6   0    5.23    1.09 
  17   6   0    5.08    1.02 
 -17   6   0    5.58    1.07 
  17   6   0    6.36    0.86 
  17   6   0    5.12    0.71 
  17   6   0    5.38    0.75 
  17   6   0    5.21    0.91 
  17   6   0    3.75    1.20 
  17   6   0    5.25    0.56 
 -17   6   0    5.43    0.79 
 -17   6   0    5.70    0.63 
 -17   6   0    7.14    0.84 
 -17   6   0    4.91    0.73 
 -17   6   0    4.62    1.05 
  17   6   0    3.18    1.28 
  17   6   0    4.48    0.57 
  18  -6   0    0.76    0.82 
  18  -6   0    1.22    0.76 
  18  -6   0    1.34    0.69 
  18  -6   0    0.20    0.85 
  18  -6   0    0.97    0.99 
  18  -6   0    1.24    0.51 
 -18   6   0    1.71    0.67 
  18   6   0    1.63    1.42 
  18   6   0    1.02    0.38 
  18   6   0    0.25    0.60 
  18   6   0    0.82    0.60 
 -18   6   0    0.32    0.46 
 -18   6   0    0.93    0.56 
  18   6   0    1.94    0.58 
 -18   6   0    2.15    0.65 
 -18   6   0    1.09    1.00 
  18   6   0    0.85    1.02 
  18   6   0    0.41    0.62 
  18   6   0    0.51    0.42 
  18   6   0    1.45    0.88 
 -18   6   0    1.45    0.95 
  19  -6   0   -0.35    0.49 
  19  -6   0   -0.68    0.64 
  19  -6   0    0.85    1.10 
  19  -6   0    0.26    0.88 
  19  -6   0    0.13    0.81 
  19  -6   0    0.36    0.70 
  19   6   0    0.96    0.67 
  19   6   0   -0.08    0.47 
  19   6   0   -0.54    1.17 
  19   6   0    0.71    1.51 
  19   6   0   -0.16    0.65 
  19   6   0   -0.15    0.58 
  19   6   0   -0.11    0.94 
 -19   6   0   -1.26    0.96 
 -19   6   0   -0.15    0.60 
 -19   6   0    0.05    0.58 
  19   6   0    0.33    0.63 
 -19   6   0    0.35    0.49 
 -19   6   0   -1.99    1.18 
 -19   6   0    1.60    0.99 
  19   6   0    0.21    0.41 
  20  -6   0    0.05    0.85 
  20  -6   0   -0.95    1.21 
  20  -6   0    0.57    0.98 
  20  -6   0    0.29    0.64 
  20  -6   0   -0.16    0.74 
  20  -6   0    0.76    0.97 
 -20   6   0    1.11    0.98 
 -20   6   0    0.05    0.71 
 -20   6   0    0.34    0.51 
  20   6   0   -2.54    0.95 
 -20   6   0    0.84    0.64 
  20   6   0   -0.31    0.70 
 -20   6   0    3.17    1.15 
  20   6   0    0.50    0.68 
  20   6   0    0.09    1.64 
  20   6   0    1.31    1.23 
  20   6   0   -0.22    0.47 
  20   6   0    0.75    0.48 
  20   6   0    0.32    0.74 
  20   6   0    0.04    0.71 
 -20   6   0   -0.02    0.67 
  21  -6   0    0.72    1.31 
  21  -6   0   -0.81    0.62 
  21  -6   0   -0.90    1.16 
  21  -6   0   -1.88    0.92 
  21  -6   0    2.06    1.02 
  21  -6   0   -0.36    0.80 
  21   6   0   -0.27    0.60 
 -21   6   0   -1.02    0.80 
  21   6   0    0.46    0.86 
 -21   6   0   -0.01    0.60 
 -21   6   0   -0.85    0.81 
  21   6   0   -0.08    0.72 
  21   6   0   -0.40    0.73 
  21   6   0    0.24    0.73 
  21   6   0    0.97    1.16 
 -21   6   0    0.89    0.58 
  21   6   0    0.13    0.54 
  21   6   0   -0.25    1.37 
 -21   6   0    1.27    1.36 
 -21   6   0   -0.54    1.16 
  21   6   0    0.77    1.83 
   0  -7   0    0.09    0.33 
   0  -7   0    0.52    0.30 
   0  -7   0    0.15    0.25 
   0  -7   0    0.18    0.24 
   0  -7   0    0.21    0.42 
   0  -7   0    0.51    0.48 
   0   7   0    0.23    0.24 
   0   7   0   -0.25    0.44 
   0   7   0    0.25    0.37 
   0   7   0    0.09    0.25 
   0   7   0    0.77    0.40 
   1  -7   0    0.17    0.30 
   1  -7   0   -0.04    0.40 
  -1  -7   0    0.34    0.25 
  -1  -7   0   -0.06    0.37 
  -1  -7   0   -0.40    0.19 
   1  -7   0    0.23    0.47 
  -1  -7   0    0.38    0.31 
   1  -7   0   -0.07    0.33 
   1  -7   0    0.55    0.25 
  -1  -7   0   -0.02    0.43 
  -1   7   0    0.13    0.47 
  -1   7   0   -0.06    0.25 
  -1   7   0    0.27    0.42 
  -1   7   0    0.57    0.37 
   1   7   0   -0.05    0.37 
   1   7   0   -0.16    0.22 
   1   7   0   -0.50    0.37 
   1   7   0   -0.16    0.45 
  -1   7   0    0.01    0.24 
   1   7   0   -0.21    0.25 
   2  -7   0   12.34    0.67 
  -2  -7   0   13.90    1.30 
   2  -7   0   13.97    0.82 
  -2  -7   0   12.05    0.46 
   2  -7   0   12.75    1.09 
  -2  -7   0   12.85    0.75 
  -2  -7   0   12.87    0.65 
  -2  -7   0   12.77    0.46 
   2  -7   0   12.68    0.79 
   2  -7   0   12.12    0.96 
  -2  -7   0   12.55    1.04 
   2   7   0   11.80    0.74 
  -2   7   0   10.55    0.90 
   2   7   0   12.03    0.65 
  -2   7   0   12.19    0.78 
   2   7   0   12.08    0.94 
   2   7   0   13.35    0.89 
  -2   7   0   14.32    0.79 
  -2   7   0   13.32    1.11 
   2   7   0   13.97    1.04 
  -2   7   0   12.74    0.68 
   3  -7   0   -0.07    0.40 
  -3  -7   0    0.20    0.25 
   3  -7   0    0.75    0.53 
  -3  -7   0   -0.03    0.10 
  -3  -7   0    0.18    0.26 
   3  -7   0    0.05    0.30 
  -3  -7   0   -0.90    0.40 
  -3  -7   0    0.11    0.15 
   3  -7   0    0.44    0.34 
  -3  -7   0    0.15    0.13 
  -3  -7   0    0.04    0.58 
   3  -7   0    0.21    0.26 
  -3   7   0    0.14    0.40 
  -3   7   0    0.22    0.54 
   3   7   0   -0.16    0.23 
  -3   7   0   -0.03    0.29 
  -3   7   0   -0.06    0.27 
   3   7   0    1.13    0.45 
   3   7   0   -0.10    0.44 
   3   7   0   -0.31    0.34 
   3   7   0   -0.01    0.26 
  -4  -7   0    0.18    0.16 
  -4  -7   0    0.14    0.27 
   4  -7   0   -0.23    0.46 
  -4  -7   0   -0.53    0.60 
  -4  -7   0    0.19    0.26 
  -4  -7   0    0.25    0.44 
   4  -7   0    0.31    0.28 
   4  -7   0    0.65    0.60 
   4  -7   0    0.62    0.36 
   4   7   0    0.32    0.26 
  -4   7   0    0.48    0.47 
  -4   7   0    0.42    0.24 
   4   7   0    0.62    0.30 
   4   7   0    0.86    0.48 
   4   7   0    0.44    0.37 
  -4   7   0    0.25    0.32 
  -4   7   0    0.54    0.51 
   4   7   0    0.91    0.45 
   5  -7   0    0.28    0.48 
  -5  -7   0   -0.01    0.14 
   5  -7   0    0.42    0.35 
  -5  -7   0    0.12    0.29 
  -5  -7   0    0.40    0.45 
   5  -7   0   -1.03    0.46 
  -5  -7   0   -0.10    0.25 
   5  -7   0    0.02    0.26 
  -5  -7   0    0.68    0.61 
   5   7   0   -0.08    0.24 
   5   7   0    0.11    0.37 
  -5   7   0   -0.89    0.35 
  -5   7   0    0.23    0.29 
   5   7   0    0.25    0.25 
   5   7   0    0.02    0.42 
  -5   7   0    0.17    0.49 
  -5   7   0    0.16    0.27 
   5   7   0   -0.67    0.44 
  -6  -7   0   -0.46    0.58 
  -6  -7   0    0.02    0.41 
  -6  -7   0   -0.02    0.16 
   6  -7   0   -0.29    0.28 
  -6  -7   0    0.04    0.30 
   6  -7   0    0.19    0.57 
  -6  -7   0    0.04    0.26 
   6  -7   0    0.34    0.63 
   6  -7   0    0.22    0.35 
   6   7   0    0.40    0.37 
  -6   7   0    0.44    0.53 
  -6   7   0    0.16    0.25 
   6   7   0    0.29    0.48 
   6   7   0   -0.01    0.25 
  -6   7   0    0.22    0.44 
  -6   7   0   -0.01    0.33 
   6   7   0    0.33    0.25 
   6   7   0   -0.08    0.42 
  -6   7   0    0.76    0.56 
  -7  -7   0    1.05    0.34 
  -7  -7   0    0.96    0.22 
  -7  -7   0    0.29    0.47 
   7  -7   0    0.80    0.62 
   7  -7   0    0.52    0.36 
   7  -7   0    0.06    0.55 
  -7  -7   0    0.51    0.31 
  -7  -7   0    1.60    0.69 
   7   7   0    0.99    0.50 
  -7   7   0    0.36    0.38 
  -7   7   0    1.04    0.46 
   7   7   0    0.84    0.31 
   7   7   0    0.63    0.30 
  -7   7   0    0.49    0.31 
  -7   7   0    0.67    0.50 
   7   7   0    0.20    0.55 
   7   7   0    1.10    0.41 
  -7   7   0    0.08    0.58 
  -8  -7   0   22.85    1.63 
   8  -7   0   20.93    0.90 
  -8  -7   0   20.28    1.09 
  -8  -7   0   19.64    0.66 
   8  -7   0   19.59    1.37 
  -8  -7   0   20.30    0.87 
  -8  -7   0   19.70    0.91 
   8  -7   0   20.95    1.06 
   8  -7   0   21.13    1.34 
  -8   7   0   16.06    1.67 
   8   7   0   20.86    0.85 
   8   7   0   21.08    0.85 
  -8   7   0   20.29    1.04 
  -8   7   0   19.94    0.94 
   8   7   0   19.97    1.12 
   8   7   0   20.04    1.07 
  -8   7   0   21.23    1.12 
   9  -7   0    1.22    0.43 
  -9  -7   0    2.77    0.85 
  -9  -7   0    1.89    0.40 
  -9  -7   0    1.77    0.37 
  -9  -7   0    1.64    0.51 
   9  -7   0    1.04    0.35 
   9  -7   0    1.76    0.52 
   9  -7   0    2.35    0.67 
   9  -7   0    2.52    0.74 
  -9   7   0    1.91    0.39 
  -9   7   0    1.03    0.64 
   9   7   0    1.65    0.48 
  -9   7   0    1.54    0.46 
   9   7   0    2.00    0.68 
  -9   7   0    2.34    0.53 
   9   7   0    1.62    0.34 
   9   7   0    1.56    0.35 
  -9   7   0    1.39    0.69 
   9   7   0    1.27    0.50 
 -10  -7   0    3.55    0.94 
  10  -7   0    4.04    0.85 
 -10  -7   0    5.76    0.67 
  10  -7   0    4.76    0.57 
  10  -7   0    5.39    0.70 
  10  -7   0    3.79    0.82 
 -10  -7   0    4.95    0.68 
 -10  -7   0    3.79    0.48 
  10  -7   0    5.45    0.75 
  10   7   0    4.16    0.53 
  10   7   0    4.35    0.66 
 -10   7   0    4.40    0.65 
  10   7   0    4.22    0.51 
 -10   7   0    4.36    0.57 
  10   7   0    4.12    0.89 
 -10   7   0    3.34    0.71 
  10   7   0    5.74    0.78 
 -10   7   0    5.31    0.70 
  11  -7   0    2.99    0.64 
  11  -7   0    2.18    0.46 
  11  -7   0    2.43    0.66 
 -11  -7   0    3.61    0.91 
 -11  -7   0    3.46    0.44 
  11  -7   0    2.52    0.51 
  11  -7   0    1.75    0.75 
 -11  -7   0    2.71    0.49 
  11  -7   0    3.10    0.79 
 -11  -7   0    2.66    0.47 
  11   7   0    2.22    0.56 
 -11   7   0    3.07    0.51 
 -11   7   0    2.58    0.60 
  11   7   0    2.33    0.53 
  11   7   0    2.91    0.40 
  11   7   0    2.91    0.41 
 -11   7   0    3.39    0.60 
  12  -7   0    1.04    0.40 
  12  -7   0    1.63    1.14 
  12  -7   0    0.55    0.49 
 -12  -7   0    0.94    0.31 
  12  -7   0    0.81    0.75 
  12  -7   0    0.20    0.68 
 -12  -7   0    1.05    0.45 
  12  -7   0    0.56    0.43 
  12   7   0    0.34    0.30 
  12   7   0    0.78    0.34 
 -12   7   0    0.67    0.50 
  12   7   0    0.68    0.38 
 -12   7   0    1.22    0.51 
  12   7   0    0.72    0.51 
 -13  -7   0    0.16    0.34 
 -13  -7   0    0.30    0.44 
 -13  -7   0    0.10    0.78 
  13  -7   0   -0.07    0.44 
  13  -7   0   -1.53    0.66 
  13  -7   0   -0.72    0.70 
  13  -7   0   -0.05    0.58 
 -13  -7   0    0.35    0.31 
  13  -7   0    0.12    0.53 
  13  -7   0    0.15    0.35 
  13   7   0    0.04    0.34 
 -13   7   0    0.41    0.43 
 -13   7   0   -0.47    0.39 
  13   7   0   -0.15    0.26 
  13   7   0    0.12    0.39 
 -13   7   0    0.51    0.46 
  13   7   0    0.36    0.43 
 -14  -7   0    0.33    0.27 
  14  -7   0    0.90    0.51 
  14  -7   0    0.31    0.56 
 -14  -7   0   -0.57    0.47 
 -14  -7   0    0.15    0.85 
  14  -7   0   -0.87    0.63 
  14  -7   0   -0.09    0.44 
  14  -7   0   -0.43    0.78 
 -14  -7   0    0.01    0.33 
  14  -7   0    0.47    0.85 
  14   7   0    0.42    0.37 
  14   7   0    0.97    0.36 
 -14   7   0    1.23    0.49 
  14   7   0    1.66    0.78 
  14   7   0    0.57    0.42 
 -14   7   0    0.62    0.53 
 -14   7   0    0.76    0.47 
 -14   7   0   -0.03    0.44 
 -14   7   0    0.34    1.04 
  15  -7   0   -1.49    0.75 
  15  -7   0    0.14    0.89 
  15  -7   0   -0.90    0.45 
  15  -7   0   -1.14    0.63 
  15  -7   0    1.33    0.66 
 -15  -7   0    0.22    0.31 
 -15  -7   0    1.13    0.90 
 -15  -7   0   -0.03    0.25 
 -15   7   0    1.00    0.50 
 -15   7   0    0.26    0.44 
  15   7   0    0.45    1.51 
  15   7   0    0.06    0.32 
 -15   7   0   -0.60    0.49 
  15   7   0   -0.49    0.35 
  15   7   0    0.45    0.87 
 -15   7   0    0.33    0.84 
  15   7   0    0.11    0.25 
  15   7   0    0.25    0.46 
 -15   7   0    0.44    0.46 
  15   7   0    0.78    1.16 
  16  -7   0    0.02    0.80 
  16  -7   0    1.26    0.99 
  16  -7   0    0.17    0.59 
  16  -7   0    0.60    0.68 
  16  -7   0    0.06    0.45 
  16  -7   0   -1.14    0.77 
 -16  -7   0   -0.47    0.87 
  16   7   0    0.40    1.00 
 -16   7   0   -1.42    0.86 
  16   7   0    0.34    0.84 
  16   7   0    0.07    0.23 
  16   7   0    0.53    0.51 
 -16   7   0    1.25    0.62 
 -16   7   0   -0.29    0.82 
  16   7   0    0.21    1.17 
  16   7   0   -0.43    0.51 
 -16   7   0    0.53    0.55 
 -16   7   0    0.84    0.49 
  16   7   0   -0.46    0.37 
  16   7   0    0.44    0.53 
  16   7   0    0.03    0.27 
 -16   7   0    0.59    0.54 
 -17  -7   0    0.96    0.96 
  17  -7   0    1.28    1.11 
  17  -7   0   -0.27    0.67 
  17  -7   0    0.46    0.57 
  17  -7   0    0.20    0.69 
  17  -7   0    0.25    0.85 
  17  -7   0   -0.38    0.81 
 -17   7   0    2.18    1.05 
  17   7   0   -0.99    0.53 
 -17   7   0    0.50    0.64 
 -17   7   0   -0.35    1.04 
  17   7   0   -0.14    0.53 
  17   7   0   -0.17    0.87 
  17   7   0    0.28    0.45 
 -17   7   0   -1.19    0.47 
  17   7   0   -0.90    0.54 
  17   7   0   -0.60    1.13 
  17   7   0   -0.51    1.40 
 -17   7   0    1.25    0.63 
  17   7   0    0.35    0.60 
  18  -7   0    0.87    0.64 
  18  -7   0   -2.06    0.86 
  18  -7   0    0.46    0.95 
  18  -7   0    0.02    0.77 
  18  -7   0    0.75    1.13 
  18  -7   0    0.71    0.81 
  18   7   0   -1.89    1.43 
  18   7   0    0.15    0.61 
 -18   7   0   -0.26    0.61 
 -18   7   0   -2.13    0.98 
  18   7   0   -0.80    0.44 
 -18   7   0   -0.90    0.53 
  18   7   0    1.16    0.70 
  18   7   0    1.94    1.23 
 -18   7   0   -0.54    0.64 
 -18   7   0   -1.38    1.01 
  18   7   0    0.08    0.65 
  18   7   0    0.47    1.03 
 -18   7   0    0.96    0.68 
  18   7   0   -0.43    0.59 
  19  -7   0   -0.50    0.96 
  19  -7   0   -1.60    0.79 
  19  -7   0    1.41    1.03 
  19  -7   0    0.04    0.67 
  19  -7   0    2.46    1.41 
  19  -7   0    0.64    0.87 
 -19   7   0    2.09    1.30 
  19   7   0    0.58    0.72 
 -19   7   0    0.74    0.75 
  19   7   0    1.31    0.69 
  19   7   0   -0.19    1.70 
  19   7   0    0.81    0.29 
 -19   7   0    0.81    0.70 
  19   7   0   -0.25    1.29 
  19   7   0    1.81    0.80 
 -19   7   0   -1.24    0.71 
 -19   7   0   -0.31    0.57 
  19   7   0    0.62    0.60 
  19   7   0    0.47    0.77 
 -19   7   0    0.32    1.16 
  19   7   0    0.62    1.14 
   0  -8   0   -0.01    0.34 
   0  -8   0   -0.79    0.46 
   0  -8   0    0.29    0.33 
   0  -8   0   -0.07    0.24 
   0   8   0   -0.29    0.43 
   0   8   0    0.13    0.37 
   0   8   0    0.44    0.52 
   0   8   0   -0.21    0.28 
   0   8   0    0.04    0.55 
   1  -8   0    0.90    0.41 
   1  -8   0    1.55    0.60 
  -1  -8   0    1.01    0.22 
  -1  -8   0    1.03    0.27 
  -1  -8   0    0.60    0.54 
  -1  -8   0    0.85    0.76 
  -1  -8   0    1.26    0.35 
   1  -8   0    0.61    0.30 
  -1  -8   0    0.66    0.37 
   1  -8   0    0.13    0.54 
  -1   8   0    1.13    0.32 
  -1   8   0    1.47    0.51 
  -1   8   0    0.77    0.39 
  -1   8   0    0.76    0.49 
   1   8   0    1.40    0.42 
  -1   8   0    1.02    0.68 
   1   8   0    1.13    0.36 
   1   8   0    1.00    0.61 
   1   8   0    1.27    0.54 
   1   8   0    0.86    0.54 
  -2  -8   0    3.14    0.30 
   2  -8   0    2.89    0.56 
   2  -8   0    3.42    0.69 
  -2  -8   0    2.64    0.93 
  -2  -8   0    3.52    0.30 
  -2  -8   0    3.18    0.45 
  -2  -8   0    3.45    0.54 
  -2  -8   0    3.05    0.69 
   2  -8   0    3.92    0.80 
  -2  -8   0    3.56    0.36 
   2  -8   0    3.34    0.55 
   2  -8   0    2.95    0.44 
  -2   8   0    3.18    0.75 
   2   8   0    4.16    0.54 
  -2   8   0    3.05    0.53 
  -2   8   0    3.40    0.69 
   2   8   0    2.98    0.71 
   2   8   0    3.21    0.62 
  -2   8   0    3.06    0.56 
   2   8   0    4.08    0.73 
   2   8   0    3.10    0.50 
   3  -8   0    0.04    0.30 
  -3  -8   0    0.38    0.39 
  -3  -8   0   -0.04    0.15 
   3  -8   0   -0.20    0.32 
   3  -8   0    0.78    0.60 
  -3  -8   0   -0.11    0.15 
   3  -8   0   -0.67    0.54 
  -3  -8   0    0.56    0.77 
   3  -8   0   -0.22    0.43 
  -3  -8   0   -0.21    0.52 
  -3  -8   0   -0.13    0.11 
  -3  -8   0   -0.33    0.30 
  -3   8   0   -0.12    0.39 
  -3   8   0    0.01    0.61 
   3   8   0   -0.84    0.43 
  -3   8   0   -0.15    0.38 
   3   8   0    0.17    0.33 
   3   8   0    0.43    0.50 
   3   8   0   -0.04    0.59 
  -3   8   0   -0.56    0.44 
   3   8   0    0.33    0.28 
  -4  -8   0    2.50    0.45 
  -4  -8   0    2.65    0.50 
   4  -8   0    1.84    0.45 
  -4  -8   0    2.75    0.28 
  -4  -8   0    1.80    0.88 
   4  -8   0    2.99    0.74 
  -4  -8   0    2.41    0.64 
   4  -8   0    2.33    0.45 
   4  -8   0    1.62    0.69 
   4  -8   0    2.56    0.66 
   4   8   0    3.25    0.72 
  -4   8   0    2.32    0.40 
   4   8   0    2.46    0.38 
   4   8   0    2.57    0.48 
   4   8   0    2.15    0.57 
  -4   8   0    3.01    0.84 
   4   8   0    2.28    0.70 
  -4   8   0    2.40    0.52 
  -4   8   0    1.98    0.61 
   5  -8   0    0.10    0.30 
   5  -8   0    0.11    0.41 
  -5  -8   0    0.19    0.36 
  -5  -8   0   -0.07    0.16 
  -5  -8   0   -0.17    0.52 
   5  -8   0   -1.00    0.58 
   5  -8   0    0.04    0.62 
  -5  -8   0    0.37    0.39 
  -5  -8   0    1.05    0.73 
   5  -8   0    0.06    0.48 
  -5   8   0    0.01    0.27 
   5   8   0   -1.36    0.51 
  -5   8   0   -0.60    0.34 
   5   8   0   -0.16    0.32 
   5   8   0    0.12    0.30 
  -5   8   0   -0.25    1.07 
   5   8   0    0.13    0.57 
   5   8   0   -0.10    0.44 
  -6  -8   0    0.09    0.55 
   6  -8   0    1.24    0.73 
   6  -8   0    0.63    0.57 
  -6  -8   0    0.34    0.38 
  -6  -8   0    0.36    0.39 
  -6  -8   0    0.22    0.17 
   6  -8   0    0.26    0.44 
  -6  -8   0   -0.70    0.71 
   6  -8   0    0.64    0.64 
  -6   8   0    0.87    0.33 
   6   8   0    0.66    0.33 
  -6   8   0    0.59    0.62 
  -6   8   0    0.03    0.71 
   6   8   0    0.38    0.49 
  -6   8   0   -0.14    0.39 
  -6   8   0    1.02    0.54 
   6   8   0    0.61    0.32 
   6   8   0    0.67    0.59 
   6   8   0    0.30    0.61 
  -7  -8   0    1.84    0.44 
  -7  -8   0    1.98    0.45 
   7  -8   0    2.37    0.83 
   7  -8   0    2.03    0.53 
   7  -8   0    2.41    0.68 
  -7  -8   0    3.26    1.00 
   7  -8   0    2.89    0.80 
  -7  -8   0    3.47    0.67 
   7   8   0    1.76    0.76 
  -7   8   0    2.83    0.74 
  -7   8   0    2.70    0.51 
   7   8   0    2.90    0.44 
   7   8   0    3.21    0.59 
  -7   8   0    0.97    0.79 
  -7   8   0    2.90    0.64 
   7   8   0    2.14    0.45 
  -7   8   0    2.14    0.51 
   7   8   0    2.10    0.67 
  -8  -8   0    5.07    0.77 
  -8  -8   0    4.56    0.60 
  -8  -8   0    5.03    0.58 
   8  -8   0    4.84    0.74 
   8  -8   0    4.42    0.82 
   8   8   0    5.30    0.74 
  -8   8   0    5.45    0.87 
   8   8   0    6.27    0.64 
  -8   8   0    4.55    0.73 
   8   8   0    5.31    0.62 
   8   8   0    4.65    0.82 
  -8   8   0    6.20    1.05 
  -8   8   0    4.76    0.68 
   8   8   0    5.64    0.97 
  -8   8   0    5.02    0.61 
  -9  -8   0    4.57    0.63 
  -9  -8   0    2.73    0.61 
   9  -8   0    3.79    0.91 
  -9  -8   0    4.02    1.01 
   9  -8   0    2.98    0.64 
   9  -8   0    3.72    0.54 
  -9  -8   0    3.51    0.53 
   9  -8   0    3.09    0.82 
   9  -8   0    2.85    0.67 
   9   8   0    3.71    0.52 
   9   8   0    2.68    0.73 
  -9   8   0    3.60    0.57 
   9   8   0    3.70    0.47 
  -9   8   0    2.76    1.00 
   9   8   0    4.17    0.88 
   9   8   0    3.92    0.70 
  -9   8   0    4.24    0.91 
  -9   8   0    3.40    0.63 
  -9   8   0    3.38    0.69 
  10  -8   0    0.18    0.54 
  10  -8   0   -0.38    0.73 
  10  -8   0    0.03    0.40 
 -10  -8   0   -0.18    0.38 
  10  -8   0    0.22    0.73 
 -10  -8   0    1.38    0.83 
  10  -8   0   -0.73    0.54 
 -10  -8   0   -0.30    0.45 
  10   8   0    0.18    0.33 
  10   8   0    0.94    0.54 
 -10   8   0    0.14    0.49 
 -10   8   0   -0.46    0.46 
  10   8   0   -0.02    0.54 
  10   8   0    0.42    0.37 
 -10   8   0   -0.22    0.83 
 -10   8   0   -0.21    0.39 
  11  -8   0   -0.09    0.40 
  11  -8   0   -0.13    0.70 
  11  -8   0   -0.62    0.60 
 -11  -8   0    0.31    0.74 
 -11  -8   0   -0.53    0.41 
  11  -8   0    0.83    0.83 
 -11  -8   0   -1.66    0.74 
  11  -8   0    0.67    0.44 
  11  -8   0   -0.54    0.68 
 -11  -8   0   -0.44    0.44 
  11   8   0    0.16    0.55 
 -11   8   0    0.37    0.63 
 -11   8   0    0.49    0.72 
 -11   8   0    0.25    0.44 
 -11   8   0    0.92    0.53 
  11   8   0   -0.77    0.79 
  11   8   0   -0.55    0.49 
  11   8   0    0.34    0.33 
  11   8   0   -0.44    0.32 
  12  -8   0    0.82    0.68 
  12  -8   0    2.36    0.98 
  12  -8   0    0.89    0.84 
  12  -8   0    0.98    0.50 
 -12  -8   0   -0.11    0.84 
 -12  -8   0    2.19    0.57 
  12  -8   0    0.83    0.71 
 -12  -8   0    1.15    0.44 
  12  -8   0    0.92    0.47 
 -12  -8   0    1.54    0.54 
 -12   8   0    0.62    0.57 
 -12   8   0    0.46    0.49 
  12   8   0    0.53    0.36 
  12   8   0    0.71    0.54 
  12   8   0    1.60    0.42 
 -12   8   0    1.00    0.75 
  12   8   0    1.60    0.96 
  12   8   0    1.72    0.67 
  13  -8   0    1.12    0.97 
 -13  -8   0    0.01    0.52 
  13  -8   0    0.74    0.67 
  13  -8   0    0.62    0.54 
 -13  -8   0   -0.21    0.37 
 -13  -8   0    0.03    0.90 
  13  -8   0   -1.01    0.67 
  13  -8   0   -0.45    0.87 
  13  -8   0   -0.24    0.51 
  13   8   0    0.53    0.64 
  13   8   0    0.16    0.32 
  13   8   0    0.52    0.54 
  13   8   0   -0.07    0.37 
  13   8   0    0.26    0.46 
  13   8   0   -0.56    1.01 
 -13   8   0    0.38    0.76 
 -13   8   0    0.26    0.51 
 -13   8   0   -0.02    0.57 
 -14  -8   0   -0.20    0.36 
 -14  -8   0    0.43    0.49 
 -14  -8   0    1.11    0.99 
  14  -8   0   -1.07    0.87 
  14  -8   0   -0.05    0.67 
 -14  -8   0    0.20    0.56 
  14  -8   0   -0.44    0.93 
  14  -8   0    0.80    0.48 
  14  -8   0   -1.47    0.66 
 -14   8   0    0.27    0.61 
  14   8   0   -0.38    0.64 
 -14   8   0    0.00    0.56 
  14   8   0    0.02    0.52 
 -14   8   0    0.17    0.54 
 -14   8   0   -1.73    0.79 
  14   8   0    0.02    0.40 
  14   8   0   -0.42    1.01 
  14   8   0    0.22    0.36 
 -14   8   0   -0.35    0.95 
  14   8   0   -0.65    0.49 
  15  -8   0    0.65    0.76 
 -15  -8   0   -0.53    0.41 
 -15  -8   0    0.38    0.36 
  15  -8   0    0.08    0.53 
  15  -8   0   -1.30    0.75 
  15  -8   0   -0.19    0.67 
  15  -8   0    0.05    0.98 
  15  -8   0    0.59    1.05 
 -15  -8   0    0.01    0.97 
 -15  -8   0   -0.55    0.62 
  15   8   0   -0.70    0.95 
  15   8   0    0.32    0.71 
 -15   8   0   -0.23    0.57 
  15   8   0    1.00    0.49 
  15   8   0   -0.69    0.54 
 -15   8   0    0.07    0.52 
 -15   8   0    0.34    0.90 
 -15   8   0   -1.27    1.09 
  15   8   0   -0.17    0.44 
 -15   8   0   -0.02    0.60 
  15   8   0   -0.23    1.04 
 -15   8   0   -0.04    0.57 
  15   8   0   -0.28    0.32 
  16  -8   0   -0.20    0.72 
  16  -8   0   -0.32    0.98 
  16  -8   0   -0.48    0.60 
 -16  -8   0   -0.65    0.32 
  16  -8   0   -0.88    1.01 
  16  -8   0   -0.67    0.86 
 -16  -8   0    0.14    0.38 
  16  -8   0    0.53    0.77 
 -16  -8   0    2.13    1.25 
  16   8   0   -0.82    0.55 
  16   8   0    0.94    1.03 
  16   8   0   -0.44    0.82 
 -16   8   0    0.86    0.61 
  16   8   0    0.10    0.43 
 -16   8   0   -1.97    1.06 
 -16   8   0   -0.75    0.56 
 -16   8   0    1.43    1.25 
 -16   8   0    0.55    0.59 
  16   8   0    0.23    0.32 
 -16   8   0    0.97    0.67 
  16   8   0    0.70    1.11 
 -17  -8   0    2.44    1.20 
  17  -8   0   -1.70    1.18 
  17  -8   0    1.39    0.88 
  17  -8   0    0.38    0.67 
  17  -8   0    1.88    0.84 
  17  -8   0   -0.04    0.89 
  17  -8   0   -0.55    1.05 
 -17   8   0    2.40    0.82 
 -17   8   0    0.25    0.69 
 -17   8   0    0.65    1.31 
  17   8   0    0.85    0.52 
 -17   8   0    1.59    0.65 
 -17   8   0    0.76    0.66 
  17   8   0    0.12    0.74 
  17   8   0    3.03    1.43 
  17   8   0    0.26    0.65 
  17   8   0    0.49    0.87 
  17   8   0    1.22    0.29 
  17   8   0    0.89    0.36 
  17   8   0    1.15    1.19 
  18  -8   0   -0.99    1.03 
  18  -8   0   -2.41    1.19 
  18  -8   0    0.87    0.92 
  18  -8   0    0.24    0.95 
  18  -8   0    0.29    1.27 
  18  -8   0   -0.47    0.75 
 -18  -8   0   -2.36    1.21 
  18   8   0   -0.79    0.67 
 -18   8   0   -0.89    0.75 
 -18   8   0   -0.06    0.61 
 -18   8   0    1.55    0.82 
  18   8   0   -1.16    0.93 
 -18   8   0   -0.97    0.75 
  18   8   0    1.69    1.27 
  18   8   0    0.15    0.81 
  18   8   0   -0.58    0.49 
  18   8   0   -0.13    0.72 
 -18   8   0   -0.07    1.58 
   0  -9   0    0.08    0.28 
   0  -9   0   -0.60    0.37 
   0  -9   0   -0.84    0.71 
   0   9   0   -0.12    0.53 
   0   9   0   -0.74    0.53 
   0   9   0   -0.27    0.81 
   0   9   0    0.47    0.46 
  -1  -9   0    0.45    0.29 
  -1  -9   0    0.86    0.40 
  -1  -9   0    1.98    0.96 
   1  -9   0    0.48    0.62 
   1  -9   0    0.82    0.32 
  -1  -9   0    0.31    0.70 
   1  -9   0    1.12    0.41 
   1  -9   0   -0.13    0.72 
  -1  -9   0    0.41    0.20 
   1   9   0   -0.41    0.60 
   1   9   0    0.48    0.42 
  -1   9   0    1.79    0.62 
   1   9   0    0.26    0.44 
   1   9   0    0.58    0.59 
  -1   9   0    0.20    0.44 
   1   9   0   -0.08    0.77 
  -1   9   0   -0.25    0.76 
   2  -9   0    3.59    0.66 
  -2  -9   0    4.01    0.31 
  -2  -9   0    4.25    0.40 
  -2  -9   0    4.45    0.91 
   2  -9   0    4.45    0.89 
   2  -9   0    3.97    0.88 
  -2  -9   0    3.55    1.16 
  -2  -9   0    3.63    0.59 
   2  -9   0    4.50    0.53 
   2  -9   0    2.52    0.51 
  -2  -9   0    4.36    0.33 
   2   9   0    4.13    0.80 
   2   9   0    3.57    0.94 
   2   9   0    3.74    0.61 
  -2   9   0    4.77    0.75 
  -2   9   0    3.14    0.76 
   2   9   0    4.80    0.86 
  -2   9   0    3.18    1.37 
  -2   9   0    3.44    0.63 
   2   9   0    4.96    0.62 
   3  -9   0    1.65    0.55 
  -3  -9   0   -0.40    0.93 
  -3  -9   0    0.73    0.71 
   3  -9   0    0.94    0.73 
   3  -9   0    0.86    0.40 
  -3  -9   0    0.48    0.14 
   3  -9   0   -0.44    0.69 
  -3  -9   0    0.12    0.41 
  -3   9   0    0.38    0.32 
   3   9   0   -0.12    0.72 
  -3   9   0    1.01    0.72 
   3   9   0    0.55    0.39 
  -3   9   0    0.48    0.79 
  -3   9   0   -0.05    0.46 
   3   9   0    0.18    0.41 
   3   9   0    0.44    0.61 
  -4  -9   0    3.96    0.58 
  -4  -9   0    4.95    1.21 
   4  -9   0    4.17    0.97 
   4  -9   0    4.74    0.98 
   4  -9   0    3.81    0.57 
   4  -9   0    4.20    0.70 
  -4  -9   0    6.12    0.99 
  -4   9   0    4.50    1.10 
   4   9   0    6.17    0.94 
   4   9   0    4.27    0.55 
  -4   9   0    4.05    0.55 
   4   9   0    4.83    0.64 
  -4   9   0    4.05    0.72 
  -4   9   0    3.56    0.78 
   4   9   0    5.30    0.96 
   4   9   0    3.73    0.75 
   5  -9   0    0.57    0.54 
   5  -9   0   -1.64    1.32 
  -5  -9   0    0.18    0.60 
  -5  -9   0    0.64    0.96 
   5  -9   0   -0.02    0.45 
  -5  -9   0    0.08    0.45 
  -5   9   0    0.34    0.68 
  -5   9   0    0.32    0.37 
  -5   9   0    0.31    0.49 
  -5   9   0   -1.23    0.81 
   5   9   0    0.53    0.38 
  -5   9   0    1.01    0.71 
   5   9   0    2.29    0.82 
   5   9   0    0.20    0.55 
   5   9   0   -0.10    0.39 
   5   9   0   -0.66    0.66 
  -6  -9   0   -0.28    0.91 
   6  -9   0    0.54    0.58 
   6  -9   0   -1.15    0.49 
  -6  -9   0   -0.02    0.42 
   6  -9   0    0.82    0.80 
   6  -9   0   -0.75    0.73 
  -6  -9   0    1.07    0.74 
  -6   9   0    0.09    0.38 
  -6   9   0    0.97    0.66 
   6   9   0   -0.35    0.59 
   6   9   0    0.25    0.77 
   6   9   0    0.58    0.43 
  -6   9   0    0.84    0.52 
   6   9   0    0.34    0.39 
   6   9   0    0.58    0.78 
  -6   9   0    0.74    0.69 
  -6   9   0    0.37    0.84 
   7  -9   0    1.59    0.88 
   7  -9   0   -0.24    0.80 
   7  -9   0    1.56    0.63 
  -7  -9   0    0.79    1.11 
   7  -9   0    0.78    0.39 
  -7  -9   0    0.35    0.70 
   7  -9   0    0.03    0.55 
  -7  -9   0    0.62    0.46 
   7   9   0    0.87    0.46 
   7   9   0    0.26    0.42 
  -7   9   0    0.95    0.42 
  -7   9   0    0.25    0.52 
   7   9   0    1.26    0.60 
  -7   9   0    1.22    0.90 
   7   9   0    0.67    0.73 
  -7   9   0    1.56    0.77 
  -7   9   0    1.19    0.80 
   8  -9   0    1.09    0.89 
   8  -9   0    1.27    0.66 
   8  -9   0    0.76    0.41 
   8  -9   0    0.77    0.86 
  -8  -9   0    0.94    0.50 
  -8  -9   0    0.81    0.63 
   8  -9   0    0.24    0.61 
  -8  -9   0    1.48    1.12 
   8   9   0    1.33    0.77 
  -8   9   0    0.74    0.64 
   8   9   0    0.51    0.42 
  -8   9   0    1.53    0.56 
  -8   9   0    0.60    0.81 
  -8   9   0    0.09    0.94 
  -8   9   0   -0.42    0.44 
   8   9   0    0.47    0.60 
   8   9   0   -0.37    0.46 
   9  -9   0   18.98    1.76 
  -9  -9   0   18.03    1.34 
  -9  -9   0   19.79    1.94 
  -9  -9   0   19.13    1.14 
   9  -9   0   17.92    1.42 
   9  -9   0   17.21    1.77 
   9  -9   0   16.91    1.27 
   9  -9   0   18.86    1.00 
  -9   9   0   15.37    1.64 
   9   9   0   17.56    1.36 
   9   9   0   20.15    1.47 
  -9   9   0   17.48    1.11 
  -9   9   0   18.43    1.23 
   9   9   0   18.40    1.17 
  -9   9   0   23.40    1.94 
   9   9   0   19.18    1.73 
   9   9   0   19.20    1.05 
  -9   9   0   18.23    1.38 
 -10  -9   0    3.56    0.67 
  10  -9   0    3.11    0.58 
 -10  -9   0    4.14    1.18 
  10  -9   0    2.79    0.75 
  10  -9   0    2.28    0.63 
  10  -9   0    4.77    1.16 
  10  -9   0    5.03    1.16 
 -10  -9   0    3.43    0.80 
  10  -9   0    3.07    0.87 
 -10   9   0    2.74    0.94 
 -10   9   0    4.17    1.21 
  10   9   0    4.71    0.78 
 -10   9   0    2.73    0.79 
 -10   9   0    4.36    0.86 
  10   9   0    3.42    0.59 
  10   9   0    3.18    0.80 
 -10   9   0    4.17    0.67 
  10   9   0    3.44    1.10 
  11  -9   0   -0.02    0.73 
 -11  -9   0   -0.38    1.04 
  11  -9   0    1.55    0.61 
  11  -9   0   -0.47    0.51 
 -11  -9   0    0.73    0.61 
  11  -9   0    1.53    0.99 
 -11  -9   0    0.61    0.68 
  11  -9   0    2.78    0.86 
  11  -9   0    1.09    1.01 
 -11   9   0    1.22    1.08 
  11   9   0    0.19    0.96 
 -11   9   0   -0.18    0.71 
 -11   9   0    1.49    0.96 
  11   9   0    0.23    0.72 
 -11   9   0    0.48    0.55 
  11   9   0    0.77    0.55 
 -11   9   0    0.54    0.60 
  11   9   0    1.42    0.46 
  11   9   0   -1.59    0.65 
  12  -9   0    1.34    0.55 
  12  -9   0    0.22    1.01 
  12  -9   0    1.12    1.04 
 -12  -9   0    0.43    0.59 
  12  -9   0    1.04    0.84 
 -12  -9   0    1.58    1.10 
  12  -9   0    1.08    0.59 
  12  -9   0   -0.06    0.76 
 -12  -9   0    0.84    0.63 
 -12   9   0    1.23    1.10 
  12   9   0    1.66    0.73 
  12   9   0    1.73    0.49 
 -12   9   0    0.94    0.59 
  12   9   0    1.05    0.73 
 -12   9   0    1.08    0.92 
  12   9   0    2.06    1.18 
 -12   9   0    0.38    0.71 
 -12   9   0   -0.23    0.71 
  13  -9   0   -0.47    0.58 
  13  -9   0    0.50    0.84 
  13  -9   0   -0.36    1.02 
  13  -9   0   -1.60    1.10 
 -13  -9   0    1.48    0.63 
  13  -9   0    0.20    0.78 
 -13  -9   0    0.07    1.04 
  13  -9   0   -0.64    0.56 
  13   9   0    1.18    0.52 
  13   9   0    0.25    0.71 
 -13   9   0    0.69    0.74 
  13   9   0    0.69    0.70 
  13   9   0    1.52    1.17 
 -13   9   0    1.00    1.06 
 -13   9   0   -0.04    0.68 
  13   9   0    0.37    0.46 
 -13   9   0    0.15    0.59 
  14  -9   0   -0.33    1.06 
 -14  -9   0    0.51    1.12 
  14  -9   0    1.55    0.95 
  14  -9   0   -0.39    0.59 
  14  -9   0    0.43    0.93 
  14  -9   0   -0.84    1.20 
  14   9   0    0.49    1.21 
  14   9   0    2.06    0.55 
  14   9   0    2.01    0.82 
  14   9   0    0.35    0.64 
  14   9   0   -0.93    0.65 
 -14   9   0    0.54    0.60 
 -14   9   0    0.55    0.74 
 -14   9   0    1.97    1.12 
 -14   9   0    1.85    1.28 
  14   9   0    0.41    0.48 
 -14   9   0   -0.22    0.70 
  15  -9   0   -0.11    0.64 
  15  -9   0   -0.72    0.75 
  15  -9   0   -0.40    1.33 
  15  -9   0    0.40    0.93 
 -15  -9   0    0.56    0.58 
  15  -9   0   -0.94    1.17 
  15  -9   0    1.72    1.01 
 -15  -9   0    2.30    1.35 
  15   9   0   -1.36    0.96 
 -15   9   0    0.08    1.09 
  15   9   0    2.03    1.26 
  15   9   0    1.04    0.65 
 -15   9   0    1.85    1.35 
 -15   9   0   -1.13    0.61 
  15   9   0    0.65    0.89 
 -15   9   0   -0.97    1.18 
  15   9   0    0.11    0.54 
  15   9   0   -0.58    1.31 
 -15   9   0    2.73    0.87 
 -16  -9   0   -0.23    0.57 
 -16  -9   0    1.29    0.79 
 -16  -9   0    1.14    1.41 
  16  -9   0    2.64    0.90 
 -16  -9   0    2.32    0.86 
  16  -9   0    2.60    1.02 
  16  -9   0    1.27    1.42 
  16  -9   0   -1.28    0.74 
  16  -9   0   -0.73    1.00 
  16  -9   0    1.87    1.25 
  16   9   0   -0.84    1.45 
 -16   9   0    1.37    0.73 
  16   9   0    1.63    1.00 
  16   9   0    0.12    0.59 
  16   9   0    2.39    0.79 
  16   9   0    1.26    0.45 
 -16   9   0    0.59    0.85 
 -16   9   0    1.52    0.83 
  16   9   0    0.86    0.61 
   0 -10   0    0.15    0.23 
   0 -10   0    1.17    0.51 
   0 -10   0   -0.69    0.87 
   0 -10   0    0.45    0.35 
   0 -10   0    2.75    1.29 
   0  10   0   -0.77    0.51 
   0  10   0    0.78    0.97 
   0  10   0    0.58    0.94 
   0  10   0    0.65    0.76 
  -1 -10   0    0.68    0.18 
  -1 -10   0    0.11    0.46 
  -1 -10   0    0.67    0.27 
  -1 -10   0   -0.04    1.11 
  -1 -10   0    1.66    0.97 
  -1 -10   0    0.50    0.32 
   1 -10   0    0.97    0.41 
   1 -10   0    1.76    0.66 
   1 -10   0   -0.03    0.49 
   1 -10   0    1.08    0.96 
   1  10   0    0.87    0.74 
  -1  10   0    0.78    0.70 
   1  10   0    0.23    0.42 
  -1  10   0   -0.57    0.74 
  -1  10   0    0.86    0.99 
   1  10   0    0.70    0.53 
   1  10   0    0.94    0.74 
  -1  10   0    1.02    0.63 
  -2 -10   0   -0.62    1.07 
   2 -10   0    0.83    0.51 
  -2 -10   0    0.15    0.24 
  -2 -10   0    0.23    0.19 
   2 -10   0    0.30    0.43 
   2 -10   0    0.48    0.63 
  -2 -10   0    1.73    0.84 
  -2 -10   0    1.05    0.55 
  -2  10   0    0.74    0.54 
  -2  10   0   -0.28    0.73 
  -2  10   0   -0.69    0.62 
   2  10   0   -0.55    0.88 
   2  10   0   -0.95    0.78 
   2  10   0   -0.36    0.70 
  -2  10   0   -0.40    1.05 
   2  10   0   -0.18    0.42 
   2  10   0   -0.10    0.53 
  -3 -10   0    4.29    0.74 
   3 -10   0    3.89    0.60 
   3 -10   0    3.42    0.39 
   3 -10   0    3.95    1.00 
  -3 -10   0    3.43    0.95 
  -3 -10   0    1.58    0.69 
   3 -10   0    2.05    0.80 
   3 -10   0    2.94    0.64 
   3 -10   0    5.95    1.25 
  -3 -10   0    3.93    1.48 
  -3  10   0    2.26    0.94 
  -3  10   0    3.96    0.62 
   3  10   0    2.61    0.91 
   3  10   0    3.26    0.57 
   3  10   0    3.42    0.89 
  -3  10   0    3.44    0.75 
   3  10   0    4.24    0.71 
   3  10   0    3.96    1.08 
  -3  10   0    4.87    1.30 
   4 -10   0    0.22    0.52 
   4 -10   0   -0.01    0.81 
  -4 -10   0    0.25    0.82 
   4 -10   0   -0.43    0.68 
   4 -10   0   -0.42    0.46 
  -4 -10   0   -1.07    1.03 
   4 -10   0    0.05    0.30 
   4 -10   0   -0.85    0.89 
  -4 -10   0    0.17    0.59 
   4  10   0    0.31    1.37 
   4  10   0   -1.60    0.82 
   4  10   0   -0.07    0.47 
  -4  10   0    0.33    0.82 
  -4  10   0    0.16    0.98 
  -4  10   0   -0.23    0.43 
   4  10   0   -0.14    0.71 
   4  10   0   -0.19    0.53 
  -4  10   0   -0.23    0.55 
   5 -10   0    0.21    0.35 
   5 -10   0    2.06    1.04 
  -5 -10   0    1.33    1.33 
   5 -10   0    0.30    0.56 
   5 -10   0   -0.33    0.69 
   5 -10   0    1.42    0.59 
  -5 -10   0    0.34    0.83 
   5 -10   0    2.07    0.98 
  -5 -10   0    1.07    0.58 
   5  10   0    1.25    0.55 
  -5  10   0    1.12    0.86 
  -5  10   0   -1.77    0.79 
   5  10   0    1.11    0.50 
   5  10   0    0.02    0.87 
  -5  10   0    2.16    1.15 
  -5  10   0    0.72    0.62 
  -5  10   0    1.09    0.51 
  -6 -10   0    1.30    0.75 
   6 -10   0    2.78    1.17 
   6 -10   0    1.41    0.43 
   6 -10   0    0.47    0.76 
   6 -10   0    1.87    0.62 
   6 -10   0    1.74    0.62 
  -6 -10   0    1.14    0.81 
  -6 -10   0   -0.92    1.24 
  -6 -10   0    0.75    0.59 
   6 -10   0    0.18    1.04 
   6  10   0    1.40    0.94 
   6  10   0    1.83    0.92 
   6  10   0    1.51    0.63 
  -6  10   0    2.18    0.90 
  -6  10   0    1.01    0.65 
  -6  10   0    1.56    0.83 
  -6  10   0    0.04    1.09 
   6  10   0    2.28    0.56 
   7 -10   0   14.02    1.50 
  -7 -10   0   12.54    1.46 
  -7 -10   0   11.39    1.18 
   7 -10   0   10.22    1.01 
   7 -10   0   11.47    1.56 
   7 -10   0   12.81    1.15 
  -7 -10   0   16.06    2.28 
   7 -10   0    9.77    0.85 
   7 -10   0   13.12    1.76 
  -7 -10   0    9.32    1.07 
   7  10   0   12.95    1.75 
   7  10   0   12.61    0.96 
  -7  10   0   13.17    1.04 
  -7  10   0   14.52    1.57 
  -7  10   0   13.93    1.63 
   7  10   0   12.00    1.11 
  -7  10   0   12.23    1.18 
   7  10   0   12.07    1.61 
   7  10   0   12.92    1.41 
  -7  10   0   11.68    1.52 
  -8 -10   0    0.83    0.80 
   8 -10   0    0.51    1.10 
  -8 -10   0    0.24    0.59 
  -8 -10   0    3.89    1.45 
   8 -10   0   -0.25    0.44 
   8 -10   0    1.41    0.65 
   8 -10   0    1.34    1.11 
  -8 -10   0    0.90    0.64 
   8 -10   0    2.02    0.84 
  -8  10   0    0.78    0.94 
  -8  10   0    1.96    0.86 
  -8  10   0    2.09    0.67 
  -8  10   0    0.69    0.54 
   8  10   0    0.68    0.85 
   8  10   0    3.64    1.02 
   8  10   0    0.62    0.57 
   8  10   0    0.81    0.55 
   8  10   0    2.69    1.11 
  -8  10   0    2.93    1.29 
  -9 -10   0   -0.28    0.60 
  -9 -10   0   -1.93    0.98 
   9 -10   0    0.32    0.87 
   9 -10   0   -0.26    1.11 
   9 -10   0   -0.11    0.73 
   9 -10   0    0.77    0.63 
   9 -10   0   -1.24    1.06 
  -9 -10   0    0.19    0.62 
  -9 -10   0    1.18    0.87 
   9 -10   0    0.04    0.50 
   9  10   0   -0.47    0.85 
  -9  10   0   -0.11    0.86 
   9  10   0    0.74    0.56 
   9  10   0    1.54    0.78 
  -9  10   0    0.20    1.26 
   9  10   0    0.02    0.51 
  -9  10   0   -0.47    0.56 
   9  10   0    0.73    1.14 
  -9  10   0   -0.63    0.72 
  10 -10   0    0.02    0.60 
  10 -10   0   -0.11    0.79 
  10 -10   0   -2.48    1.05 
 -10 -10   0    0.35    0.66 
 -10 -10   0    0.12    1.22 
  10 -10   0   -1.38    0.78 
 -10 -10   0   -0.79    0.69 
 -10 -10   0   -1.51    0.78 
  10 -10   0    0.30    1.14 
  10  10   0    0.55    0.97 
  10  10   0    0.28    0.80 
 -10  10   0   -0.62    0.62 
 -10  10   0    1.62    1.15 
  10  10   0   -0.39    0.50 
 -10  10   0   -0.83    0.70 
 -10  10   0   -0.60    1.24 
  10  10   0    0.59    0.57 
 -10  10   0    0.70    0.93 
  10  10   0    2.07    1.24 
  11 -10   0    2.92    0.99 
  11 -10   0    2.52    1.37 
 -11 -10   0    2.45    0.79 
  11 -10   0    0.30    0.82 
  11 -10   0    3.13    1.36 
  11 -10   0    2.97    0.76 
  11 -10   0    3.10    0.68 
 -11 -10   0    1.88    0.73 
 -11 -10   0   -0.73    1.34 
  11  10   0    1.57    0.65 
  11  10   0    2.88    1.02 
 -11  10   0    2.32    1.24 
  11  10   0    2.75    0.65 
 -11  10   0    3.62    0.90 
  11  10   0    2.16    0.93 
  11  10   0    4.27    1.47 
 -11  10   0    2.43    0.94 
 -11  10   0    1.10    1.48 
 -11  10   0    3.09    0.77 
 -12 -10   0    0.36    0.67 
 -12 -10   0    0.61    0.75 
  12 -10   0   -1.80    0.86 
  12 -10   0    2.43    1.02 
  12 -10   0    0.13    0.68 
  12 -10   0   -1.57    1.24 
  12 -10   0   -0.07    0.72 
  12 -10   0    4.07    1.44 
 -12 -10   0    0.62    0.78 
 -12 -10   0   -0.56    1.24 
  12  10   0    0.12    0.86 
 -12  10   0   -0.32    1.16 
 -12  10   0    0.59    0.80 
  12  10   0    0.24    0.56 
  12  10   0   -0.18    0.98 
 -12  10   0    2.32    1.40 
  12  10   0   -0.71    1.38 
 -12  10   0   -0.10    0.84 
  12  10   0   -0.06    0.53 
 -12  10   0   -0.53    0.67 
  13 -10   0    0.21    0.88 
 -13 -10   0    2.18    0.80 
  13 -10   0    0.59    1.33 
  13 -10   0   -2.80    1.26 
  13 -10   0    1.46    1.09 
 -13 -10   0    1.05    1.42 
 -13 -10   0   -0.64    0.65 
  13 -10   0   -0.63    1.00 
 -13 -10   0    1.02    0.83 
 -13  10   0    1.90    0.97 
 -13  10   0   -1.75    1.31 
  13  10   0   -2.24    1.45 
 -13  10   0   -0.08    0.73 
  13  10   0   -0.16    0.92 
 -13  10   0   -1.48    1.59 
 -13  10   0    0.73    0.96 
  13  10   0    1.69    0.63 
  13  10   0   -0.18    0.56 
  13  10   0    1.17    1.65 
   0 -11   0   -0.18    0.40 
   0 -11   0    0.63    1.28 
   0 -11   0    0.41    1.05 
   0 -11   0    0.22    0.59 
   0 -11   0   -0.05    0.72 
   0 -11   0   -0.57    0.34 
   0  11   0   -1.49    0.91 
   0  11   0   -0.10    0.93 
   0  11   0    0.83    0.74 
   0  11   0   -0.13    1.15 
  -1 -11   0    0.41    0.27 
   1 -11   0    0.50    0.78 
  -1 -11   0    1.06    0.76 
  -1 -11   0    0.15    0.35 
   1 -11   0    2.30    1.63 
   1 -11   0    1.41    0.66 
   1 -11   0    0.13    0.21 
   1 -11   0   -0.48    1.12 
  -1 -11   0    1.49    1.51 
  -1 -11   0    1.58    0.74 
   1 -11   0   -0.17    0.48 
   1 -11   0   -0.41    0.24 
   1  11   0    0.33    0.90 
  -1  11   0   -0.89    0.95 
   1  11   0    0.47    0.73 
  -1  11   0   -1.63    1.20 
   1  11   0   -2.20    1.15 
   1  11   0    1.72    1.03 
  -1  11   0    0.50    0.69 
  -2 -11   0    1.93    1.05 
  -2 -11   0    1.22    0.66 
  -2 -11   0    1.40    1.56 
   2 -11   0    1.14    1.25 
   2 -11   0    0.45    0.64 
   2 -11   0    1.88    0.56 
   2 -11   0    0.24    0.27 
  -2 -11   0    1.54    0.81 
   2 -11   0   -0.07    0.79 
   2  11   0    0.60    0.90 
  -2  11   0    1.26    0.76 
  -2  11   0    0.41    1.03 
  -2  11   0   -0.26    0.48 
   2  11   0    1.13    0.63 
   2  11   0    0.46    1.23 
  -2  11   0   -1.14    1.25 
   3 -11   0    1.57    0.35 
   3 -11   0    2.30    0.76 
  -3 -11   0    1.81    0.70 
  -3 -11   0   -0.93    1.11 
   3 -11   0    1.83    1.25 
  -3 -11   0   -0.68    1.41 
  -3 -11   0    1.24    0.89 
   3 -11   0    1.23    0.60 
   3 -11   0    0.35    0.87 
  -3  11   0   -0.72    1.25 
   3  11   0    1.59    1.08 
  -3  11   0    0.99    0.74 
   3  11   0    2.08    0.66 
   3  11   0    0.90    1.25 
   3  11   0    1.25    0.67 
  -3  11   0    1.60    1.04 
   3  11   0    1.70    0.96 
  -3  11   0    0.55    0.68 
  -4 -11   0    1.53    1.15 
  -4 -11   0   -0.68    0.74 
   4 -11   0    0.10    0.63 
   4 -11   0    1.27    0.36 
  -4 -11   0    0.00    1.48 
  -4 -11   0    1.37    0.72 
   4 -11   0    0.18    0.80 
   4 -11   0    0.59    0.64 
   4 -11   0    0.27    1.08 
   4 -11   0   -1.04    1.24 
   4  11   0   -0.17    0.60 
   4  11   0   -0.08    1.03 
  -4  11   0   -1.99    1.33 
  -4  11   0    0.86    0.72 
  -4  11   0    0.06    1.04 
   4  11   0    0.36    0.64 
   4  11   0    0.90    0.92 
  -4  11   0   -0.61    1.07 
  -4  11   0    1.64    0.54 
   5 -11   0   -0.61    0.90 
   5 -11   0   -0.96    0.67 
  -5 -11   0   -0.73    0.71 
  -5 -11   0    0.22    0.76 
   5 -11   0    0.90    1.29 
  -5 -11   0    1.71    1.63 
   5 -11   0    0.39    1.15 
   5 -11   0    0.98    0.40 
  -5 -11   0   -0.95    1.05 
   5 -11   0    0.19    0.67 
  -5  11   0   -0.61    0.80 
   5  11   0   -0.49    1.20 
  -5  11   0   -0.16    0.54 
  -5  11   0   -1.26    1.29 
  -5  11   0    0.18    1.07 
   5  11   0   -1.28    0.88 
   5  11   0   -0.14    0.53 
  -5  11   0    0.65    1.11 
   5  11   0    0.79    1.14 
   5  11   0    0.29    0.71 
   6 -11   0    0.01    0.73 
   6 -11   0    0.71    0.45 
  -6 -11   0   -0.46    0.76 
  -6 -11   0   -2.24    1.43 
   6 -11   0   -0.31    0.73 
   6 -11   0    1.42    0.92 
  -6 -11   0   -0.01    0.70 
   6 -11   0    0.07    1.30 
   6 -11   0   -1.86    1.09 
  -6 -11   0    0.94    1.10 
   6  11   0    0.64    0.75 
   6  11   0    0.22    1.28 
  -6  11   0   -0.22    1.05 
   6  11   0    1.18    0.59 
   6  11   0    1.89    1.26 
  -6  11   0    0.06    1.05 
  -6  11   0   -0.24    0.74 
   6  11   0    1.61    0.94 
  -6  11   0    0.11    1.39 
  -6  11   0    1.10    0.59 
  -7 -11   0   -0.74    1.00 
   7 -11   0   -1.16    1.19 
   7 -11   0    0.59    0.50 
   7 -11   0   -0.39    0.89 
   7 -11   0    1.32    0.82 
  -7 -11   0    0.17    0.75 
   7 -11   0    0.76    0.90 
   7 -11   0   -0.41    1.32 
  -7 -11   0   -0.95    1.37 
   7  11   0   -1.28    0.61 
   7  11   0    0.48    0.63 
   7  11   0   -0.98    1.13 
  -7  11   0   -0.33    0.79 
  -7  11   0    0.47    0.65 
  -7  11   0    1.57    1.11 
   7  11   0    0.74    1.31 
  -7  11   0    2.26    1.51 
  -7  11   0    1.69    1.12 
   7  11   0    0.91    1.01 
  -8 -11   0    1.36    1.62 
   8 -11   0    0.12    0.55 
   8 -11   0   -1.12    1.24 
   8 -11   0   -1.08    0.78 
  -8 -11   0    0.06    1.03 
  -8 -11   0    0.23    0.80 
   8 -11   0    1.42    1.04 
   8 -11   0   -0.69    1.38 
  -8 -11   0   -0.18    0.74 
   8 -11   0   -0.35    0.79 
   8  11   0   -1.06    1.16 
  -8  11   0    0.85    1.13 
  -8  11   0   -0.68    0.68 
   8  11   0   -1.18    0.96 
   8  11   0    0.64    0.72 
  -8  11   0    0.33    1.52 
   8  11   0    1.44    1.40 
   8  11   0   -0.16    0.66 
  -8  11   0   -1.04    1.11 
  -8  11   0    0.24    0.81 
   9 -11   0    0.32    0.85 
   9 -11   0    1.14    1.46 
  -9 -11   0   -0.24    0.99 
   9 -11   0   -0.60    1.40 
  -9 -11   0    1.80    0.91 
   9 -11   0    2.00    0.64 
  -9 -11   0    3.19    0.95 
  -9 -11   0    0.85    1.52 
   9 -11   0    3.27    1.22 
  -9  11   0   -0.13    1.24 
   9  11   0   -0.62    1.02 
  -9  11   0    2.11    1.15 
   9  11   0    2.14    1.24 
  -9  11   0    2.06    0.89 
  -9  11   0    1.71    0.74 
   9  11   0    2.16    0.69 
   9  11   0    2.30    1.53 
  -9  11   0    0.20    1.70 
   9  11   0    1.81    0.76 
   0 -12   0   -1.56    1.81 
   0 -12   0   -3.43    1.31 
   0 -12   0    0.16    0.87 
   0  12   0   -1.33    1.51 
   0  12   0    1.15    1.31 
   0  12   0    0.67    0.58 
   0  12   0   -1.95    0.80 
   1 -12   0   -0.78    2.02 
  -1 -12   0    1.46    0.86 
   1 -12   0   -0.47    0.79 
  -1 -12   0   -0.91    1.81 
   1  12   0    0.90    0.95 
  -1  12   0    1.06    0.87 
   1  12   0   -2.27    1.59 
  -1  12   0    1.16    1.60 
  24   0  -1   -1.94    0.99 
  24   0  -1    1.19    1.00 
  24   0  -1    0.44    1.35 
  24   0  -1   -0.43    0.67 
  24   0  -1    0.39    0.56 
  24   0  -1   -1.20    0.86 
  24   0  -1    1.47    0.85 
  24   0  -1    1.33    1.11 
  24   0  -1   -0.10    1.01 
  23   0  -1   -0.27    0.63 
  23   0  -1   -1.04    1.20 
  23   0  -1   -0.48    0.51 
  23   0  -1    0.67    0.84 
  23   0  -1    1.12    0.87 
  23   0  -1    0.08    0.75 
  23   0  -1   -0.36    0.81 
  23   0  -1    0.23    0.99 
  23   0  -1    0.02    0.76 
  22   0  -1   -0.10    0.81 
  22   0  -1   -0.15    0.44 
  22   0  -1    0.15    0.88 
  22   0  -1   -0.35    0.61 
  22   0  -1    0.65    0.74 
  22   0  -1   -0.02    0.67 
  22   0  -1   -0.10    0.64 
  22   0  -1    0.13    1.04 
  22   0  -1   -0.54    0.75 
  21   0  -1    1.02    0.92 
  21   0  -1    0.98    0.68 
  21   0  -1   -0.13    0.38 
  21   0  -1   -0.47    0.53 
  21   0  -1   -0.50    0.62 
  21   0  -1    0.48    0.71 
  21   0  -1    0.16    0.69 
  21   0  -1   -0.57    0.93 
  20   0  -1   -0.08    0.74 
  20   0  -1   -0.13    0.35 
  20   0  -1    0.38    0.59 
  20   0  -1   -0.35    0.59 
  20   0  -1    1.11    0.53 
  20   0  -1    0.37    0.57 
  20   0  -1   -0.47    0.65 
  20   0  -1   -0.59    0.56 
  19   0  -1    0.77    0.61 
  19   0  -1   -0.03    0.47 
  19   0  -1    0.09    0.34 
  19   0  -1   -0.40    0.52 
  19   0  -1    0.03    0.41 
  19   0  -1    0.19    0.54 
  19   0  -1   -0.24    0.65 
  18   0  -1   -0.14    0.44 
  18   0  -1   -0.03    0.51 
  18   0  -1    0.51    0.57 
 -18   0   1   -0.50    0.47 
  18   0  -1    0.29    0.56 
  18   0  -1   -0.15    0.39 
  18   0  -1    0.11    0.30 
  18   0  -1    0.18    0.44 
  17   0  -1    0.31    0.14 
 -17   0   1    0.33    0.45 
  17   0  -1    0.11    0.16 
  17   0  -1    0.43    0.37 
  17   0  -1    0.02    0.28 
  17   0  -1   -0.13    0.52 
  17   0  -1    1.07    0.63 
  17   0  -1   -0.29    0.36 
  17   0  -1    0.41    0.54 
  17   0  -1    0.09    0.45 
  17   0  -1    0.39    0.46 
 -16   0   1    0.53    0.41 
  16   0  -1   -0.01    0.42 
  16   0  -1   -0.53    0.40 
  16   0  -1    0.05    0.16 
  16   0  -1    0.51    0.26 
 -16   0   1    0.51    0.41 
  16   0  -1    0.19    0.14 
  16   0  -1    0.35    0.39 
  16   0  -1    0.50    0.50 
  16   0  -1   -0.40    0.35 
  16   0  -1   -0.29    0.36 
  16   0  -1   -0.81    0.40 
  15   0  -1    0.03    0.29 
  15   0  -1    0.10    0.21 
  15   0  -1   -0.19    0.43 
 -15   0   1   -0.04    0.09 
 -15   0   1    0.14    0.13 
  15   0  -1    0.24    0.43 
  15   0  -1    0.32    0.31 
 -15   0   1    0.11    0.33 
  15   0  -1    0.59    0.40 
 -15   0   1    0.31    0.30 
  15   0  -1   -0.04    0.30 
  15   0  -1    0.03    0.12 
  15   0  -1   -0.03    0.14 
 -14   0   1   -0.16    0.13 
 -14   0   1    0.04    0.10 
  14   0  -1    0.03    0.12 
 -14   0   1    0.03    0.27 
  14   0  -1    0.63    0.34 
  14   0  -1    0.12    0.26 
  14   0  -1    0.36    0.34 
  14   0  -1   -0.66    0.25 
  14   0  -1    0.00    0.15 
  14   0  -1    0.29    0.30 
  14   0  -1    0.16    0.29 
  14   0  -1    0.23    0.20 
 -14   0   1    0.23    0.34 
  13   0  -1   -0.15    0.29 
  13   0  -1   -0.19    0.26 
  13   0  -1   -0.02    0.13 
 -13   0   1   -0.32    0.12 
  13   0  -1   -0.12    0.17 
  13   0  -1    0.07    0.23 
  13   0  -1    0.23    0.28 
 -13   0   1   -0.24    0.23 
  13   0  -1    0.02    0.23 
  13   0  -1    0.43    0.27 
  13   0  -1    0.12    0.10 
 -13   0   1   -0.02    0.09 
 -13   0   1   -0.05    0.26 
  12   0  -1    0.25    0.26 
  12   0  -1    0.03    0.20 
  12   0  -1    0.08    0.09 
  12   0  -1   -0.09    0.21 
  12   0  -1   -0.07    0.13 
 -12   0   1    0.25    0.22 
  12   0  -1   -0.33    0.21 
  12   0  -1   -0.34    0.24 
 -12   0   1    0.05    0.08 
 -12   0   1    0.12    0.13 
 -12   0   1    0.16    0.26 
  12   0  -1    0.05    0.14 
  12   0  -1    0.01    0.22 
 -11   0   1    0.26    0.21 
 -11   0   1    0.30    0.24 
  11   0  -1    0.05    0.12 
 -11   0   1   -0.24    0.19 
  11   0  -1    0.06    0.13 
  11   0  -1   -0.11    0.23 
  11   0  -1   -0.18    0.19 
  11   0  -1   -0.11    0.21 
 -11   0   1   -0.09    0.12 
  11   0  -1    0.17    0.22 
  11   0  -1    0.03    0.09 
  11   0  -1   -0.15    0.22 
  11   0  -1    0.09    0.19 
 -10   0   1    0.18    0.16 
  10   0  -1    0.06    0.16 
  10   0  -1    0.12    0.20 
 -10   0   1    0.23    0.24 
 -10   0   1    0.25    0.16 
  10   0  -1    0.08    0.18 
  10   0  -1    0.12    0.12 
  10   0  -1    0.33    0.23 
  10   0  -1   -0.06    0.11 
 -10   0   1   -0.07    0.11 
  10   0  -1    0.00    0.16 
  10   0  -1   -0.12    0.20 
  10   0  -1    0.03    0.08 
 -10   0   1   -0.03    0.07 
  -9   0   1   -0.04    0.10 
   9   0  -1    0.08    0.18 
   9   0  -1    0.02    0.18 
  -9   0   1    0.00    0.06 
   9   0  -1    0.05    0.10 
   9   0  -1   -0.04    0.18 
  -9   0   1   -0.15    0.12 
   9   0  -1   -0.19    0.14 
   9   0  -1    0.02    0.13 
  -9   0   1   -0.10    0.18 
   9   0  -1   -0.07    0.11 
  -9   0   1   -0.08    0.15 
   9   0  -1    0.17    0.16 
   9   0  -1    0.01    0.07 
  -8   0   1   -0.07    0.05 
  -8   0   1    0.12    0.09 
   8   0  -1    0.00    0.12 
   8   0  -1   -0.19    0.13 
   8   0  -1   -0.12    0.12 
   8   0  -1   -0.07    0.08 
   8   0  -1    0.15    0.18 
   8   0  -1   -0.15    0.15 
  -8   0   1   -0.33    0.14 
   8   0  -1    0.07    0.09 
   8   0  -1   -0.05    0.16 
  -8   0   1   -0.06    0.13 
  -8   0   1   -0.01    0.13 
   7   0  -1    0.12    0.11 
   7   0  -1    0.08    0.08 
  -7   0   1   -0.01    0.07 
   7   0  -1   -0.09    0.13 
   7   0  -1    0.01    0.10 
   7   0  -1   -0.06    0.08 
   7   0  -1    0.05    0.13 
  -7   0   1    0.06    0.05 
  -7   0   1   -0.04    0.08 
  -7   0   1    0.29    0.14 
  -7   0   1    0.03    0.12 
   7   0  -1   -0.05    0.14 
  -7   0   1    0.07    0.12 
   7   0  -1    0.06    0.11 
   6   0  -1    0.00    0.11 
   6   0  -1    0.01    0.08 
   6   0  -1    0.03    0.06 
  -6   0   1   -0.01    0.06 
   6   0  -1   -0.05    0.09 
   6   0  -1   -0.02    0.11 
   6   0  -1   -0.04    0.06 
  -6   0   1   -0.06    0.07 
  -6   0   1   -0.04    0.09 
  -6   0   1   -0.01    0.09 
   6   0  -1   -0.10    0.11 
  -6   0   1    0.13    0.11 
  -5   0   1    0.02    0.05 
   5   0  -1   -0.08    0.10 
   5   0  -1   -0.02    0.05 
   5   0  -1    0.06    0.08 
  -5   0   1    0.04    0.07 
  -5   0   1   -0.06    0.07 
   5   0  -1   -0.05    0.10 
   5   0  -1    0.02    0.06 
   5   0  -1   -0.04    0.10 
  -5   0   1    0.06    0.10 
  -5   0   1   -0.01    0.09 
  -5   0   1    0.03    0.10 
   5   0  -1    0.04    0.09 
  -4   0   1   -0.03    0.04 
   4   0  -1    0.02    0.09 
  -4   0   1   -0.01    0.08 
   4   0  -1    0.01    0.03 
  -4   0   1    0.10    0.06 
  -4   0   1    0.01    0.08 
   4   0  -1   -0.01    0.09 
   4   0  -1   -0.05    0.06 
   4   0  -1   -0.02    0.06 
   4   0  -1   -0.01    0.09 
  -4   0   1   -0.03    0.09 
   4   0  -1    0.04    0.05 
   4   0  -1    0.03    0.08 
  -4   0   1   -0.09    0.07 
  -3   0   1   -0.04    0.06 
  -3   0   1    0.01    0.06 
   3   0  -1    0.01    0.05 
  -3   0   1    0.00    0.04 
   3   0  -1   -0.03    0.04 
   3   0  -1   -0.03    0.02 
   3   0  -1    0.03    0.06 
   3   0  -1   -0.04    0.02 
  -3   0   1    0.02    0.06 
  -3   0   1   -0.03    0.05 
   3   0  -1    0.05    0.05 
  -3   0   1    0.02    0.06 
   3   0  -1   -0.01    0.06 
   3   0  -1    0.03    0.05 
   2   0  -1    0.03    0.02 
   2   0  -1   -0.03    0.04 
   2   0  -1    0.03    0.03 
   2   0  -1    0.03    0.04 
   2   0   1    0.01    0.02 
   2   0   1    0.01    0.04 
   2   0   1    0.14    0.04 
   2   0   1   -0.02    0.03 
   2   0   1   -0.04    0.03 
   2   0   1    0.00    0.04 
  -3   0  -1   -0.01    0.03 
   3   0   1   -0.03    0.04 
   3   0   1   -0.02    0.04 
   3   0   1    0.00    0.03 
   3   0   1    0.01    0.05 
   3   0   1    0.00    0.05 
  -3   0  -1    0.04    0.04 
  -3   0  -1   -0.04    0.06 
  -3   0  -1   -0.01    0.05 
  -3   0  -1   -0.04    0.04 
   3   0   1    0.10    0.05 
   3   0   1   -0.01    0.07 
   4   0   1    0.01    0.06 
  -4   0  -1   -0.09    0.06 
   4   0   1    0.03    0.08 
  -4   0  -1   -0.04    0.06 
   4   0   1   -0.02    0.07 
  -4   0  -1    0.04    0.06 
  -4   0  -1   -0.01    0.08 
  -4   0  -1   -0.05    0.08 
   4   0   1    0.01    0.09 
   4   0   1    0.01    0.06 
   4   0   1   -0.01    0.06 
   4   0   1   -0.04    0.04 
   5   0   1   -0.03    0.07 
   5   0   1    0.05    0.05 
  -5   0  -1   -0.02    0.09 
  -5   0  -1    0.03    0.09 
   5   0   1   -0.02    0.07 
   5   0   1   -0.05    0.08 
  -5   0  -1    0.00    0.06 
   5   0   1    0.06    0.10 
  -5   0  -1    0.03    0.08 
   5   0   1   -0.02    0.07 
  -5   0  -1   -0.06    0.09 
   5   0   1   -0.04    0.07 
  -5   0  -1   -0.03    0.05 
   6   0   1   -0.02    0.11 
  -6   0  -1    0.03    0.11 
   6   0   1    0.04    0.08 
   6   0   1   -0.04    0.09 
  -6   0  -1    0.06    0.09 
  -6   0  -1   -0.02    0.06 
   6   0   1    0.04    0.11 
  -6   0  -1    0.07    0.07 
   6   0   1    0.03    0.07 
   6   0   1    0.00    0.08 
  -7   0  -1   -0.04    0.05 
  -7   0  -1   -0.09    0.08 
   7   0   1    0.09    0.09 
  -7   0  -1   -0.01    0.12 
   7   0   1   -0.09    0.10 
  -7   0  -1   -0.12    0.09 
   7   0   1    0.03    0.09 
   7   0   1   -0.06    0.10 
  -7   0  -1    0.04    0.08 
   7   0   1    0.10    0.13 
   7   0   1   -0.01    0.09 
   8   0   1    0.06    0.10 
   8   0   1    0.17    0.12 
   8   0   1   -0.04    0.10 
   8   0   1   -0.16    0.12 
   8   0   1   -0.06    0.14 
  -8   0  -1    0.01    0.08 
  -8   0  -1    0.04    0.16 
   8   0   1   -0.11    0.09 
  -8   0  -1    0.11    0.09 
  -8   0  -1    0.04    0.14 
   8   0   1   -0.03    0.15 
  -8   0  -1    0.03    0.05 
   9   0   1   -0.09    0.17 
  -9   0  -1   -0.13    0.13 
  -9   0  -1    0.15    0.10 
   9   0   1    0.15    0.14 
   9   0   1    0.10    0.17 
   9   0   1    0.02    0.09 
   9   0   1    0.06    0.15 
   9   0   1   -0.08    0.11 
   9   0   1    0.10    0.13 
  -9   0  -1    0.17    0.18 
  -9   0  -1   -0.04    0.06 
  -9   0  -1   -0.11    0.10 
   9   0   1   -0.10    0.15 
  10   0   1    0.09    0.14 
  10   0   1   -0.08    0.16 
  10   0   1   -0.10    0.19 
  10   0   1   -0.04    0.09 
  10   0   1   -0.15    0.19 
 -10   0  -1    0.05    0.10 
  10   0   1    0.12    0.16 
 -10   0  -1    0.02    0.12 
  10   0   1    0.03    0.12 
 -10   0  -1    0.01    0.19 
 -10   0  -1    0.13    0.07 
  10   0   1   -0.27    0.14 
 -10   0  -1    0.01    0.17 
  11   0   1    0.05    0.18 
  11   0   1   -0.05    0.22 
 -11   0  -1   -0.12    0.23 
 -11   0  -1   -0.03    0.16 
  11   0   1   -0.19    0.21 
 -11   0  -1    0.00    0.13 
  11   0   1   -0.09    0.18 
  11   0   1   -0.04    0.15 
 -11   0  -1   -0.13    0.11 
  11   0   1    0.19    0.14 
  11   0   1    0.05    0.21 
 -11   0  -1    0.03    0.08 
  11   0   1   -0.18    0.09 
 -12   0  -1    0.60    0.25 
  12   0   1    0.09    0.17 
  12   0   1    0.20    0.26 
  12   0   1    0.18    0.24 
  12   0   1   -0.21    0.18 
  12   0   1   -0.03    0.26 
 -12   0  -1    0.02    0.11 
  12   0   1    0.00    0.18 
 -12   0  -1   -0.14    0.19 
  12   0   1    0.34    0.11 
  12   0   1   -0.05    0.14 
 -12   0  -1    0.07    0.13 
 -12   0  -1   -0.01    0.08 
  13   0   1   -0.12    0.19 
  13   0   1   -0.01    0.22 
  13   0   1    0.51    0.26 
 -13   0  -1   -0.04    0.12 
 -13   0  -1   -0.19    0.25 
 -13   0  -1    0.24    0.28 
 -13   0  -1    0.14    0.10 
  13   0   1   -0.01    0.20 
  13   0   1    0.04    0.12 
  13   0   1    0.32    0.29 
  13   0   1   -0.38    0.14 
  13   0   1    0.13    0.29 
  13   0   1   -0.07    0.29 
 -14   0  -1    0.25    0.28 
  14   0   1    0.00    0.16 
  14   0   1    0.21    0.22 
  14   0   1    0.09    0.34 
  14   0   1   -0.10    0.23 
  14   0   1    0.03    0.24 
 -14   0  -1    0.10    0.32 
  14   0   1   -0.21    0.32 
 -14   0  -1   -0.02    0.10 
 -14   0  -1    0.03    0.12 
  14   0   1   -0.01    0.14 
  14   0   1    0.50    0.31 
  14   0   1    0.17    0.26 
  15   0   1    0.06    0.14 
  15   0   1    0.08    0.38 
  15   0   1    0.45    0.31 
  15   0   1    0.14    0.23 
  15   0   1    0.21    0.47 
  15   0   1    0.31    0.30 
  15   0   1   -0.05    0.16 
 -15   0  -1    0.10    0.13 
  15   0   1    0.11    0.36 
  15   0   1    0.32    0.34 
  15   0   1    0.00    0.32 
 -15   0  -1   -0.51    0.32 
 -15   0  -1    0.19    0.32 
  16   0   1   -0.56    0.46 
  16   0   1    0.28    0.44 
  16   0   1   -0.18    0.44 
  16   0   1    0.54    0.35 
  16   0   1    0.24    0.29 
  16   0   1   -0.11    0.19 
  16   0   1    0.50    0.36 
 -16   0  -1    0.54    0.35 
  16   0   1    0.19    0.53 
  16   0   1   -0.55    0.40 
  17   0   1    0.01    0.44 
  17   0   1   -0.18    0.30 
  17   0   1   -0.02    0.15 
  17   0   1    1.06    0.69 
  17   0   1    0.07    0.54 
  17   0   1    0.68    0.51 
 -17   0  -1    0.34    0.41 
  17   0   1   -0.73    0.49 
  17   0   1   -0.20    0.38 
  17   0   1   -0.05    0.41 
  17   0   1    0.06    0.18 
  18   0   1    1.05    0.49 
 -18   0  -1    0.81    0.47 
  18   0   1   -0.11    0.35 
  18   0   1    0.07    0.43 
  18   0   1    0.49    0.63 
  18   0   1    0.05    0.14 
  18   0   1   -0.34    0.48 
  18   0   1    0.21    0.46 
  18   0   1   -0.05    0.48 
  18   0   1    0.47    0.60 
  19   0   1    0.36    0.67 
  19   0   1   -0.59    0.52 
 -19   0  -1    1.33    0.49 
  19   0   1    0.00    0.36 
  19   0   1   -1.33    0.50 
  19   0   1   -0.94    0.68 
  19   0   1    0.37    0.45 
  19   0   1    0.32    0.55 
  19   0   1    0.17    0.47 
  20   0   1   -0.25    0.58 
  20   0   1   -0.47    0.77 
  20   0   1   -0.98    0.58 
  20   0   1    1.35    0.68 
  20   0   1   -0.03    0.37 
  20   0   1    0.28    0.55 
  21   0   1   -0.05    0.42 
  21   0   1    0.26    0.72 
  21   0   1   -0.86    0.62 
  21   0   1    0.52    0.71 
  21   0   1    0.01    0.57 
  21   0   1    0.37    0.74 
  21   0   1    0.23    0.53 
  21   0   1   -0.08    0.98 
  22   0   1    0.32    0.87 
  22   0   1    0.34    0.97 
  22   0   1   -0.65    0.75 
  22   0   1   -0.34    0.49 
  22   0   1    0.07    0.65 
  22   0   1   -0.43    0.59 
  22   0   1   -0.57    0.80 
  22   0   1   -0.78    0.55 
  22   0   1    1.26    0.80 
  23   0   1    1.18    0.87 
  23   0   1    0.33    1.00 
  23   0   1    1.47    1.36 
  23   0   1   -0.34    0.61 
  23   0   1   -0.81    0.87 
  23   0   1    0.81    0.83 
  23   0   1    0.36    0.56 
  23   0   1    0.75    0.78 
  23   0   1   -0.42    0.69 
  24   0   1    0.35    0.96 
  24   0   1    0.67    0.95 
  24   0   1    1.19    0.66 
  24   0   1   -0.68    0.62 
  24   0   1   -0.97    1.09 
  24   0   1   -0.51    0.98 
  24   0   1    0.05    0.97 
  24   0   1   -1.59    1.33 
  24  -1  -1   -0.10    1.11 
  24  -1  -1    0.71    0.59 
  24  -1  -1   -1.23    1.20 
  24  -1  -1    0.14    1.02 
  24  -1  -1    1.28    0.91 
  24  -1  -1    0.86    1.03 
  24  -1  -1   -1.39    0.98 
  24   1  -1    0.37    0.59 
  24   1  -1    0.96    1.06 
  24   1  -1    1.18    0.70 
  24   1  -1    3.73    1.50 
  24   1  -1    0.68    0.85 
  24   1  -1    1.19    0.98 
  24   1  -1   -0.94    1.00 
  24   1  -1    2.59    1.07 
  24   1  -1   -0.42    0.87 
  23  -1  -1    1.09    0.96 
  23  -1  -1   -0.82    0.85 
  23  -1  -1   -1.16    0.96 
  23  -1  -1    0.06    0.51 
  23  -1  -1    1.16    0.82 
  23  -1  -1   -0.46    1.02 
  23  -1  -1    0.69    0.84 
  23   1  -1   -0.08    0.69 
  23   1  -1   -0.63    0.75 
  23   1  -1    0.28    0.88 
  23   1  -1   -0.04    0.88 
  23   1  -1   -0.52    0.78 
  23   1  -1    1.33    0.86 
  23   1  -1   -1.22    1.25 
  23   1  -1   -1.22    0.48 
  23   1  -1    1.06    0.96 
  22  -1  -1   -0.06    0.69 
  22  -1  -1    1.18    0.65 
  22  -1  -1    0.00    0.84 
  22  -1  -1    0.20    0.26 
  22  -1  -1   -0.57    0.76 
  22  -1  -1    0.20    1.03 
  22  -1  -1    0.46    0.46 
  22  -1  -1    0.18    0.24 
  22  -1  -1    0.04    0.88 
  22   1  -1   -0.28    0.55 
  22   1  -1    1.01    1.17 
  22   1  -1    0.12    0.47 
  22   1  -1   -0.16    0.72 
  22   1  -1   -0.85    0.84 
  22   1  -1   -1.06    0.81 
  22   1  -1    0.75    0.60 
  22   1  -1   -0.56    0.70 
  22   1  -1    0.27    0.76 
  21  -1  -1    0.22    0.73 
  21  -1  -1   -0.27    0.66 
  21  -1  -1    1.20    0.83 
  21  -1  -1    0.25    0.26 
  21  -1  -1    1.41    0.91 
  21  -1  -1    0.47    0.44 
  21  -1  -1   -0.70    0.54 
  21  -1  -1   -0.84    0.54 
  21  -1  -1   -0.30    0.27 
 -21   1   1    0.11    0.72 
  21   1  -1   -0.75    0.64 
  21   1  -1    1.33    0.46 
  21   1  -1    0.57    0.73 
  21   1  -1   -0.07    0.51 
  21   1  -1   -0.61    0.49 
  21   1  -1    0.11    0.62 
  21   1  -1   -0.63    0.71 
  21   1  -1    0.30    0.67 
  21   1  -1   -0.26    0.97 
  20  -1  -1    0.89    0.51 
  20  -1  -1    0.89    0.25 
  20  -1  -1    0.13    0.49 
  20  -1  -1   -0.19    0.64 
  20  -1  -1    0.30    0.79 
  20  -1  -1    0.53    0.56 
  20  -1  -1   -0.02    0.37 
  20  -1  -1    0.65    0.32 
  20   1  -1    0.21    0.38 
 -20   1   1    0.66    0.20 
 -20   1   1    1.15    0.57 
  20   1  -1    0.24    0.59 
  20   1  -1    0.53    0.67 
 -20   1   1    1.09    0.69 
 -20   1   1    0.62    0.26 
  20   1  -1    1.31    0.77 
  20   1  -1   -0.35    0.44 
  20   1  -1    1.05    0.89 
  20   1  -1    0.58    0.62 
  20   1  -1    1.58    0.57 
  20   1  -1    1.19    0.62 
  19  -1  -1    5.73    0.86 
  19  -1  -1    6.31    0.97 
  19  -1  -1    5.91    0.55 
  19  -1  -1    4.02    0.67 
  19  -1  -1    6.77    0.76 
  19  -1  -1    6.24    0.47 
  19  -1  -1    5.31    0.55 
  19   1  -1    3.77    0.78 
  19   1  -1    4.49    0.66 
  19   1  -1    5.40    0.75 
  19   1  -1    5.79    0.65 
  19   1  -1    6.70    0.69 
 -19   1   1    6.17    0.86 
 -19   1   1    5.28    0.49 
 -19   1   1    5.29    0.38 
  19   1  -1    6.21    0.88 
  19   1  -1    6.17    0.85 
  19   1  -1    6.29    1.08 
 -19   1   1    7.65    0.94 
  19   1  -1    4.90    0.73 
  18  -1  -1   -0.24    0.30 
  18  -1  -1   -0.85    0.49 
  18  -1  -1    0.08    0.40 
  18  -1  -1    0.16    0.20 
  18  -1  -1    0.54    0.30 
  18  -1  -1    0.29    0.43 
  18  -1  -1   -0.16    0.62 
  18  -1  -1    0.09    0.41 
  18   1  -1   -0.39    0.52 
 -18   1   1    0.26    0.26 
  18   1  -1   -0.14    0.29 
  18   1  -1    0.68    0.52 
  18   1  -1    0.49    0.46 
  18   1  -1    0.74    0.44 
 -18   1   1    0.10    0.19 
  18   1  -1    0.23    0.36 
  18   1  -1    0.03    0.58 
  18   1  -1    0.40    0.42 
 -18   1   1   -0.07    0.50 
 -18   1   1    0.30    0.51 
  17  -1  -1   -0.05    0.34 
  17  -1  -1    0.87    0.48 
  17  -1  -1   -0.13    0.42 
  17  -1  -1    0.10    0.27 
  17  -1  -1    0.33    0.30 
  17  -1  -1   -0.15    0.52 
  17  -1  -1   -0.50    0.36 
  17  -1  -1   -0.03    0.22 
  17  -1  -1    0.14    0.38 
  17   1  -1    0.31    0.51 
 -17   1   1    0.34    0.43 
  17   1  -1    0.49    0.30 
  17   1  -1    0.63    0.55 
  17   1  -1   -0.71    0.40 
  17   1  -1    0.46    0.34 
  17   1  -1    0.11    0.40 
  17   1  -1   -0.21    0.48 
 -17   1   1   -0.14    0.25 
 -17   1   1    0.40    0.44 
  17   1  -1    0.08    0.43 
  17   1  -1   -0.22    0.56 
  16  -1  -1   -0.04    0.25 
  16  -1  -1   -0.15    0.32 
  16  -1  -1    0.21    0.27 
  16  -1  -1    0.34    0.48 
  16  -1  -1   -0.35    0.49 
  16  -1  -1   -0.08    0.36 
  16   1  -1   -0.31    0.49 
  16   1  -1   -0.06    0.41 
  16   1  -1   -0.35    0.39 
  16   1  -1   -0.06    0.35 
  16   1  -1    0.38    0.32 
 -16   1   1   -0.02    0.16 
 -16   1   1   -0.10    0.41 
 -16   1   1   -0.15    0.40 
 -16   1   1    0.33    0.33 
  16   1  -1   -0.33    0.40 
  16   1  -1   -0.74    0.31 
 -16   1   1    0.35    0.25 
  16   1  -1    0.55    0.27 
  15  -1  -1    0.21    0.24 
  15  -1  -1   -0.22    0.26 
  15  -1  -1    0.21    0.38 
  15  -1  -1    0.41    0.24 
  15  -1  -1   -0.32    0.40 
  15  -1  -1    0.47    0.30 
  15  -1  -1    0.05    0.29 
  15  -1  -1    0.25    0.33 
  15   1  -1   -0.10    0.21 
 -15   1   1   -0.03    0.30 
  15   1  -1    0.22    0.33 
 -15   1   1    0.43    0.35 
 -15   1   1   -0.20    0.23 
  15   1  -1   -0.12    0.34 
  15   1  -1   -0.07    0.36 
  15   1  -1    0.13    0.27 
 -15   1   1    0.16    0.15 
  15   1  -1   -0.61    0.49 
  15   1  -1    0.32    0.28 
  15   1  -1    0.28    0.32 
  15   1  -1   -0.02    0.40 
 -15   1   1    0.50    0.33 
  14  -1  -1   -0.03    0.25 
  14  -1  -1    0.17    0.34 
  14  -1  -1    0.09    0.36 
  14  -1  -1    0.47    0.23 
  14  -1  -1   -0.38    0.26 
  14  -1  -1   -0.10    0.16 
  14  -1  -1    0.38    0.25 
  14  -1  -1    0.05    0.29 
  14  -1  -1    0.11    0.20 
  14   1  -1    0.22    0.24 
 -14   1   1   -0.26    0.14 
  14   1  -1    0.05    0.32 
 -14   1   1    0.26    0.30 
 -14   1   1   -0.12    0.29 
 -14   1   1    0.15    0.24 
  14   1  -1   -0.10    0.40 
  14   1  -1    0.07    0.20 
  14   1  -1    0.34    0.32 
 -14   1   1    0.34    0.34 
  14   1  -1   -0.25    0.26 
  14   1  -1   -0.07    0.35 
  14   1  -1    0.44    0.31 
  14   1  -1    0.13    0.28 
  13  -1  -1    2.18    0.34 
  13  -1  -1    2.87    0.49 
  13  -1  -1    2.76    0.43 
  13  -1  -1    2.86    0.29 
  13  -1  -1    3.11    0.41 
  13  -1  -1    2.63    0.30 
  13  -1  -1    3.73    0.52 
  13  -1  -1    2.64    0.36 
  13  -1  -1    2.78    0.37 
  13   1  -1    2.62    0.41 
  13   1  -1    3.02    0.42 
  13   1  -1    3.61    0.53 
  13   1  -1    2.90    0.35 
  13   1  -1    3.30    0.48 
  13   1  -1    2.62    0.41 
  13   1  -1    2.80    0.36 
 -13   1   1    3.22    0.45 
 -13   1   1    2.29    0.28 
 -13   1   1    3.84    0.42 
 -13   1   1    3.46    0.50 
  13   1  -1    3.10    0.57 
  13   1  -1    2.13    0.36 
 -13   1   1    2.73    0.40 
  12  -1  -1    0.53    0.23 
  12  -1  -1    0.51    0.16 
  12  -1  -1    0.32    0.23 
  12  -1  -1    0.72    0.32 
  12  -1  -1    0.68    0.24 
  12  -1  -1    0.53    0.21 
  12  -1  -1    0.35    0.19 
  12  -1  -1    0.29    0.29 
  12  -1  -1    0.77    0.28 
  12   1  -1    0.16    0.26 
  12   1  -1    0.73    0.30 
 -12   1   1    0.81    0.27 
 -12   1   1    0.52    0.24 
  12   1  -1    0.47    0.22 
  12   1  -1    0.61    0.26 
  12   1  -1    0.35    0.24 
  12   1  -1    0.64    0.26 
  12   1  -1    0.51    0.33 
  12   1  -1    0.36    0.25 
  12   1  -1    0.48    0.18 
 -12   1   1    0.54    0.15 
 -12   1   1    1.06    0.32 
 -12   1   1    0.17    0.22 
  11  -1  -1    3.94    0.38 
  11  -1  -1    3.16    0.47 
  11  -1  -1    3.69    0.38 
  11  -1  -1    3.10    0.37 
  11  -1  -1    3.26    0.39 
  11  -1  -1    3.39    0.46 
  11  -1  -1    3.51    0.29 
  11  -1  -1    3.48    0.41 
  11  -1  -1    3.25    0.27 
  11   1  -1    3.25    0.31 
  11   1  -1    3.61    0.52 
  11   1  -1    3.82    0.51 
 -11   1   1    3.88    0.38 
  11   1  -1    3.27    0.41 
 -11   1   1    3.50    0.42 
  11   1  -1    3.89    0.44 
  11   1  -1    2.79    0.36 
  11   1  -1    2.87    0.38 
  11   1  -1    3.40    0.40 
 -11   1   1    3.05    0.37 
 -11   1   1    3.55    0.43 
 -11   1   1    3.69    0.26 
  10  -1  -1    0.07    0.16 
  10  -1  -1    0.22    0.25 
  10  -1  -1    0.19    0.12 
  10  -1  -1   -0.06    0.14 
  10  -1  -1    0.09    0.22 
  10  -1  -1   -0.24    0.17 
 -10  -1   1   -0.36    0.21 
  10  -1  -1   -0.17    0.16 
  10  -1  -1    0.08    0.17 
  10  -1  -1   -0.12    0.11 
 -10   1   1   -0.14    0.15 
 -10   1   1    0.06    0.10 
 -10   1   1    0.09    0.19 
 -10   1   1    0.05    0.18 
  10   1  -1    0.03    0.17 
  10   1  -1    0.36    0.22 
 -10   1   1    0.27    0.23 
  10   1  -1   -0.07    0.27 
  10   1  -1    0.08    0.20 
  10   1  -1   -0.19    0.11 
  10   1  -1    0.14    0.18 
 -10   1   1    0.08    0.12 
  10   1  -1    0.06    0.17 
   9  -1  -1    1.72    0.32 
   9  -1  -1    1.06    0.28 
   9  -1  -1    1.51    0.22 
   9  -1  -1    1.24    0.24 
   9  -1  -1    1.23    0.17 
  -9  -1   1    1.16    0.27 
   9  -1  -1    1.20    0.17 
   9  -1  -1    1.21    0.22 
   9  -1  -1    1.29    0.25 
   9   1  -1    1.12    0.24 
  -9   1   1    0.95    0.22 
  -9   1   1    1.21    0.23 
   9   1  -1    1.72    0.35 
   9   1  -1    1.19    0.18 
  -9   1   1    0.72    0.22 
   9   1  -1    1.13    0.25 
   9   1  -1    1.41    0.33 
   9   1  -1    1.67    0.24 
   9   1  -1    1.28    0.23 
   9   1  -1    1.08    0.22 
  -9   1   1    1.11    0.28 
  -9   1   1    1.20    0.15 
   9   1  -1    1.17    0.21 
   8  -1  -1   10.48    0.44 
   8  -1  -1   10.59    0.47 
   8  -1  -1   10.80    0.48 
   8  -1  -1   10.57    0.36 
   8  -1  -1   10.10    0.43 
   8  -1  -1   10.70    0.57 
  -8  -1   1   10.11    0.55 
   8  -1  -1   10.65    0.38 
   8  -1  -1   10.32    0.54 
  -8   1   1   10.27    0.53 
   8   1  -1   10.93    0.39 
   8   1  -1   10.40    0.47 
   8   1  -1   10.58    0.52 
   8   1  -1   10.05    0.57 
  -8   1   1   10.30    0.36 
   8   1  -1   11.16    0.49 
   8   1  -1   10.72    0.47 
   8   1  -1   10.70    0.48 
   8   1  -1   10.76    0.44 
  -8   1   1    9.85    0.48 
  -8   1   1   10.86    0.34 
  -8   1   1   10.16    0.47 
   8   1  -1   10.76    0.60 
  -8   1   1   10.18    0.47 
   7  -1  -1    4.21    0.27 
   7  -1  -1    3.98    0.28 
   7  -1  -1    4.19    0.23 
   7  -1  -1    4.05    0.23 
  -7  -1   1    3.69    0.36 
   7  -1  -1    3.86    0.36 
   7  -1  -1    3.99    0.30 
   7  -1  -1    3.90    0.29 
  -7   1   1    3.73    0.22 
   7   1  -1    3.69    0.29 
   7   1  -1    3.83    0.33 
  -7   1   1    4.17    0.32 
   7   1  -1    3.95    0.28 
  -7   1   1    3.86    0.35 
   7   1  -1    3.87    0.30 
   7   1  -1    4.43    0.24 
   7   1  -1    3.91    0.39 
   7   1  -1    4.10    0.37 
  -7   1   1    3.88    0.19 
  -7   1   1    4.41    0.30 
   7   1  -1    4.17    0.27 
   7   1  -1    3.98    0.28 
  -7   1   1    4.08    0.29 
   6  -1  -1   10.83    0.32 
   6  -1  -1   11.17    0.43 
   6  -1  -1   11.01    0.44 
   6  -1  -1   11.10    0.40 
   6  -1  -1   10.70    0.36 
   6  -1  -1   10.68    0.35 
   6  -1  -1   10.48    0.49 
  -6  -1   1   10.07    0.48 
   6   1  -1   10.96    0.52 
   6   1  -1   10.75    0.39 
   6   1  -1   10.55    0.50 
   6   1  -1   10.97    0.41 
  -6   1   1   10.94    0.44 
  -6   1   1   10.53    0.30 
   6   1  -1   11.15    0.41 
   6   1  -1   10.67    0.38 
   6   1  -1   10.97    0.47 
  -6   1   1   10.77    0.42 
  -6   1   1   10.83    0.47 
  -6   1   1   10.62    0.41 
  -6   1   1   10.65    0.34 
   6   1  -1   10.83    0.41 
   5  -1  -1    0.47    0.09 
   5  -1  -1    0.36    0.08 
  -5  -1   1    0.16    0.14 
   5  -1  -1    0.56    0.14 
   5  -1  -1    0.54    0.10 
  -5  -1   1    0.55    0.18 
   5  -1  -1    0.42    0.15 
   5  -1  -1    0.44    0.12 
   5   1  -1    0.44    0.04 
   5   1  -1    0.41    0.15 
  -5   1   1    0.35    0.15 
   5   1  -1    0.48    0.04 
   5   1  -1    0.41    0.16 
  -5   1   1    0.31    0.10 
  -5   1   1    0.34    0.11 
   5   1  -1    0.50    0.11 
   5   1  -1    0.75    0.20 
  -5   1   1    0.29    0.07 
   5   1  -1    0.46    0.10 
   5   1  -1    0.49    0.12 
  -5   1   1    0.48    0.10 
  -5   1   1    0.45    0.16 
   5   1  -1    0.36    0.11 
   5   1  -1    0.56    0.12 
  -4  -1   1   32.35    0.83 
  -4  -1   1   33.34    0.83 
  -4  -1   1   29.50    0.57 
   4  -1  -1   34.42    0.73 
   4  -1  -1   34.79    0.64 
  -4  -1   1   33.02    0.55 
  -4  -1   1   32.30    0.69 
   4  -1  -1   33.60    0.83 
   4  -1  -1   32.92    0.79 
  -4  -1   1   33.30    0.69 
   4  -1  -1   33.02    0.68 
   4  -1  -1   33.95    0.61 
  -4   1   1   34.23    0.68 
   4   1  -1   32.75    0.70 
  -4   1   1   32.37    0.79 
   4   1  -1   33.38    0.85 
   4   1  -1   33.05    0.58 
  -4   1   1   33.46    0.62 
  -4   1   1   34.40    0.72 
   4   1  -1   32.11    0.83 
   4   1  -1   33.96    0.69 
   4   1  -1   31.37    0.79 
   4   1  -1   34.53    0.55 
   4   1  -1   34.01    0.69 
  -4   1   1   33.24    0.81 
  -4   1   1   34.77    0.74 
  -3  -1   1  183.35    3.20 
  -3  -1   1  184.67    3.05 
   3  -1  -1  203.43    3.20 
  -3  -1   1  198.78    3.23 
   3  -1  -1  206.11    3.07 
   3  -1  -1  191.68    3.08 
   3  -1  -1  202.57    3.21 
   3   1  -1  196.02    3.02 
   3   1  -1  192.41    3.23 
  -3   1   1  202.07    3.20 
   3   1  -1  182.95    3.03 
   3   1  -1  191.18    3.21 
  -3   1   1  191.28    3.08 
   3   1  -1  204.49    3.03 
  -3   1   1  203.35    3.07 
   3   1  -1  201.52    3.04 
   3   1  -1  195.59    3.05 
  -3   1   1  199.49    3.20 
  -2  -1   1    7.41    0.32 
   2  -1  -1    7.93    0.31 
   2  -1  -1    7.96    0.27 
   2  -1  -1    7.79    0.31 
   2  -1  -1    7.43    0.24 
  -2  -1   1    7.82    0.32 
  -2   1   1    6.22    0.28 
   2   1  -1    7.47    0.19 
   2   1  -1    7.75    0.23 
  -2   1   1    7.70    0.23 
   2   1  -1    7.65    0.23 
   2   1  -1    7.52    0.20 
   2   1  -1    7.52    0.32 
   2   1  -1    7.73    0.31 
  -2   1   1    8.00    0.24 
   2   1  -1    7.42    0.19 
   1  -1  -1   13.72    0.40 
   1  -1  -1   13.16    0.35 
  -1  -1   1   13.76    0.38 
   1  -1  -1   14.29    0.33 
   1  -1  -1   14.18    0.39 
   1   1  -1   14.19    0.27 
   1   1  -1   13.81    0.31 
   1   1  -1   13.88    0.29 
  -1   1   1   13.70    0.30 
   1   1  -1   13.43    0.35 
  -1   1   1   13.35    0.35 
   1   1  -1   14.18    0.31 
   0   1  -1    3.16    0.21 
   0   1   1    2.97    0.21 
   0   1   1    3.11    0.11 
   0   1  -1    2.96    0.14 
  -1  -1  -1    3.69    0.23 
   1  -1   1    3.59    0.19 
   1  -1   1    3.67    0.20 
  -1  -1  -1    2.76    0.22 
   1  -1   1    3.46    0.15 
   1  -1   1    3.16    0.12 
   1   1   1    3.67    0.11 
  -1   1  -1    3.44    0.16 
   1   1   1    3.53    0.17 
  -1   1  -1    2.99    0.19 
  -1   1  -1    3.74    0.17 
  -1   1  -1    3.39    0.13 
   2  -1   1    7.76    0.22 
   2  -1   1    7.88    0.27 
  -2  -1  -1    8.26    0.25 
   2  -1   1    8.09    0.25 
   2  -1   1    8.09    0.31 
  -2  -1  -1    8.06    0.35 
   2  -1   1    8.39    0.32 
   2   1   1    7.69    0.24 
  -2   1  -1    7.94    0.30 
   2   1   1    8.17    0.20 
   2   1   1    8.01    0.19 
   2   1   1    8.07    0.25 
   2   1   1    7.23    0.34 
  -2   1  -1    8.28    0.25 
  -2   1  -1    7.47    0.30 
   3  -1   1  115.47    2.03 
   3  -1   1  121.02    1.94 
   3  -1   1  117.70    1.92 
   3  -1   1  114.42    1.93 
  -3  -1  -1  115.38    1.92 
   3  -1   1  119.77    2.03 
  -3  -1  -1  101.86    1.78 
  -3  -1  -1  116.97    2.11 
   3  -1   1  121.23    1.92 
   3   1   1  114.95    1.87 
   3   1   1  115.94    2.12 
  -3   1  -1  116.93    2.02 
  -3   1  -1  113.80    1.93 
   3   1   1  121.67    1.83 
   3   1   1  119.79    1.94 
  -3   1  -1  119.27    2.03 
  -3   1  -1  123.59    1.92 
   3   1   1  115.14    1.86 
   3   1   1  120.29    1.80 
   4  -1   1    3.40    0.19 
  -4  -1  -1    3.57    0.30 
  -4  -1  -1    3.48    0.11 
   4  -1   1    3.35    0.22 
   4  -1   1    3.82    0.27 
  -4  -1  -1    3.79    0.23 
   4  -1   1    3.31    0.21 
   4  -1   1    3.81    0.29 
   4  -1   1    3.46    0.21 
  -4   1  -1    3.89    0.27 
  -4   1  -1    3.79    0.26 
  -4   1  -1    3.28    0.21 
   4   1   1    3.50    0.12 
   4   1   1    3.62    0.17 
   4   1   1    3.21    0.29 
  -4   1  -1    3.65    0.18 
  -4   1  -1    3.36    0.19 
   4   1   1    3.40    0.19 
  -4   1  -1    3.63    0.20 
   4   1   1    3.52    0.20 
   4   1   1    3.38    0.22 
   4   1   1    3.09    0.27 
   5  -1   1    0.66    0.15 
   5  -1   1    0.75    0.11 
   5  -1   1    0.83    0.15 
   5  -1   1    0.63    0.12 
  -5  -1  -1    0.69    0.11 
  -5  -1  -1    0.64    0.18 
  -5  -1  -1    0.97    0.16 
  -5  -1  -1    0.82    0.06 
   5  -1   1    0.58    0.12 
  -5  -1  -1    0.89    0.05 
   5  -1   1    0.65    0.17 
  -5   1  -1    0.62    0.11 
   5   1   1    0.87    0.11 
   5   1   1    0.86    0.13 
   5   1   1    0.89    0.08 
  -5   1  -1    0.85    0.11 
   5   1   1    0.85    0.22 
   5   1   1    0.76    0.06 
   5   1   1    0.58    0.11 
   5   1   1    0.71    0.16 
  -5   1  -1    0.81    0.11 
  -5   1  -1    0.74    0.17 
  -5   1  -1    0.73    0.18 
  -5   1  -1    0.78    0.15 
   5   1   1    0.63    0.19 
   5   1   1    0.72    0.12 
   6  -1   1    8.58    0.32 
  -6  -1  -1    9.02    0.36 
   6  -1   1    8.75    0.40 
   6  -1   1    8.75    0.40 
   6  -1   1    8.37    0.33 
   6  -1   1    8.69    0.46 
  -6  -1  -1    8.53    0.38 
   6  -1   1    8.49    0.37 
  -6   1  -1    8.93    0.32 
   6   1   1    8.51    0.37 
   6   1   1    9.05    0.20 
  -6   1  -1    8.81    0.40 
   6   1   1    8.73    0.33 
   6   1   1    8.82    0.19 
   6   1   1    8.60    0.30 
  -6   1  -1    8.72    0.38 
  -6   1  -1    9.18    0.35 
  -6   1  -1    8.88    0.31 
   6   1   1    8.31    0.41 
  -6   1  -1    8.78    0.43 
   6   1   1    8.92    0.35 
   6   1   1    8.71    0.46 
   6   1   1    8.96    0.51 
   7  -1   1    0.08    0.09 
   7  -1   1   -0.01    0.12 
  -7  -1  -1    0.06    0.10 
   7  -1   1   -0.05    0.08 
   7  -1   1   -0.11    0.13 
   7  -1   1    0.13    0.10 
   7  -1   1    0.14    0.18 
   7  -1   1    0.06    0.10 
  -7  -1  -1    0.05    0.11 
   7   1   1   -0.12    0.09 
   7   1   1   -0.08    0.11 
  -7   1  -1   -0.02    0.08 
   7   1   1   -0.05    0.11 
  -7   1  -1    0.03    0.15 
  -7   1  -1    0.10    0.09 
   7   1   1    0.16    0.17 
   7   1   1   -0.03    0.09 
  -7   1  -1   -0.06    0.10 
   7   1   1    0.15    0.10 
   7   1   1   -0.04    0.14 
  -7   1  -1    0.01    0.11 
   7   1   1   -0.28    0.16 
  -7   1  -1    0.00    0.14 
   8  -1   1    0.60    0.22 
   8  -1   1    0.53    0.19 
   8  -1   1    0.37    0.18 
   8  -1   1    0.65    0.14 
   8  -1   1    0.39    0.12 
   8  -1   1    0.45    0.14 
  -8  -1  -1    0.63    0.17 
   8  -1   1    0.49    0.16 
  -8   1  -1    0.72    0.18 
   8   1   1    0.32    0.23 
   8   1   1    0.44    0.15 
  -8   1  -1    0.49    0.21 
  -8   1  -1    0.55    0.16 
   8   1   1    0.54    0.14 
  -8   1  -1    0.61    0.12 
   8   1   1    0.65    0.17 
  -8   1  -1    0.68    0.14 
   8   1   1    0.66    0.18 
  -8   1  -1    0.60    0.16 
   8   1   1    0.25    0.16 
   8   1   1    0.38    0.18 
   8   1   1    0.42    0.24 
   9  -1   1    0.76    0.16 
   9  -1   1    0.68    0.17 
   9  -1   1    0.64    0.21 
   9  -1   1    0.77    0.17 
   9  -1   1    0.90    0.22 
   9  -1   1    0.75    0.28 
   9  -1   1    0.70    0.18 
  -9  -1  -1    0.43    0.17 
   9   1   1    0.60    0.19 
   9   1   1    0.35    0.16 
  -9   1  -1    0.56    0.15 
   9   1   1    0.82    0.20 
   9   1   1    0.58    0.25 
   9   1   1    0.67    0.20 
  -9   1  -1    0.93    0.25 
   9   1   1    0.45    0.27 
  -9   1  -1    0.76    0.20 
  -9   1  -1    0.71    0.19 
   9   1   1    1.01    0.19 
  -9   1  -1    0.69    0.14 
  -9   1  -1    0.73    0.19 
  10  -1   1    0.86    0.25 
  10  -1   1    0.35    0.27 
  10  -1   1    0.48    0.17 
  10  -1   1    0.47    0.20 
  10  -1   1    0.84    0.22 
  10  -1   1    0.73    0.20 
  10  -1   1    0.70    0.15 
 -10  -1  -1    0.72    0.22 
  10  -1   1    0.65    0.21 
  10   1   1    0.68    0.18 
  10   1   1    0.82    0.24 
  10   1   1    0.78    0.23 
 -10   1  -1    0.59    0.20 
 -10   1  -1    0.81    0.17 
  10   1   1    0.96    0.21 
 -10   1  -1    0.53    0.25 
  10   1   1    0.72    0.30 
  10   1   1    0.63    0.34 
  10   1   1    0.86    0.24 
 -10   1  -1    0.41    0.18 
 -10   1  -1    0.95    0.22 
  11  -1   1    3.48    0.35 
  11  -1   1    3.53    0.43 
 -11  -1  -1    3.72    0.39 
  11  -1   1    3.51    0.38 
  11  -1   1    3.58    0.39 
  11  -1   1    3.49    0.42 
  11  -1   1    3.82    0.35 
  11  -1   1    4.12    0.29 
  11  -1   1    3.81    0.49 
  11   1   1    3.78    0.43 
  11   1   1    3.51    0.33 
  11   1   1    3.67    0.43 
  11   1   1    3.84    0.44 
 -11   1  -1    3.54    0.40 
  11   1   1    3.80    0.58 
  11   1   1    3.70    0.39 
  11   1   1    3.85    0.52 
  11   1   1    4.19    0.44 
 -11   1  -1    3.88    0.48 
 -11   1  -1    3.58    0.36 
 -11   1  -1    3.19    0.29 
 -11   1  -1    3.79    0.40 
  12  -1   1    2.83    0.39 
 -12  -1  -1    1.77    0.33 
  12  -1   1    2.26    0.34 
  12  -1   1    2.38    0.32 
  12  -1   1    2.62    0.47 
  12  -1   1    2.16    0.35 
  12  -1   1    2.07    0.27 
  12  -1   1    2.58    0.33 
  12  -1   1    2.81    0.36 
 -12   1  -1    2.18    0.31 
 -12   1  -1    2.23    0.43 
  12   1   1    2.14    0.48 
  12   1   1    2.74    0.31 
 -12   1  -1    2.00    0.33 
 -12   1  -1    3.06    0.32 
  12   1   1    2.90    0.41 
  12   1   1    2.15    0.35 
  12   1   1    2.53    0.47 
  12   1   1    2.68    0.43 
  12   1   1    2.85    0.36 
 -12   1  -1    1.71    0.32 
  12   1   1    2.86    0.40 
  13  -1   1    2.47    0.34 
  13  -1   1    1.85    0.31 
 -13  -1  -1    2.20    0.39 
  13  -1   1    1.71    0.35 
  13  -1   1    2.22    0.38 
  13  -1   1    2.11    0.31 
  13  -1   1    2.21    0.29 
  13  -1   1    2.27    0.37 
  13  -1   1    2.41    0.49 
  13   1   1    2.58    0.43 
  13   1   1    2.06    0.32 
  13   1   1    2.20    0.40 
 -13   1  -1    2.18    0.31 
  13   1   1    2.08    0.39 
 -13   1  -1    2.39    0.41 
  13   1   1    1.72    0.29 
  13   1   1    2.07    0.51 
  13   1   1    2.47    0.49 
  13   1   1    2.16    0.34 
 -13   1  -1    2.29    0.40 
 -13   1  -1    1.87    0.40 
  13   1   1    2.30    0.38 
 -13   1  -1    2.23    0.27 
  14  -1   1   12.76    0.64 
  14  -1   1   12.37    0.64 
  14  -1   1   13.55    0.74 
  14  -1   1   13.71    0.75 
  14  -1   1   12.53    0.77 
  14  -1   1   13.50    0.93 
  14  -1   1   12.23    0.53 
  14  -1   1   13.30    0.64 
 -14   1  -1   13.08    0.75 
  14   1   1   12.75    0.79 
 -14   1  -1   12.31    0.59 
  14   1   1   12.63    0.72 
  14   1   1   12.54    0.63 
  14   1   1   12.73    0.64 
  14   1   1   13.54    0.99 
  14   1   1   12.52    0.75 
  14   1   1   11.37    0.78 
 -14   1  -1   13.31    0.57 
 -14   1  -1   13.06    0.82 
 -14   1  -1   13.07    0.76 
  14   1   1   12.70    0.89 
  14   1   1   14.24    0.87 
  15  -1   1    1.76    0.55 
  15  -1   1    1.72    0.41 
  15  -1   1    1.15    0.31 
  15  -1   1    1.51    0.47 
  15  -1   1    0.63    0.27 
  15  -1   1    1.08    0.29 
  15  -1   1    0.99    0.32 
  15  -1   1    1.06    0.40 
  15  -1   1    1.33    0.35 
  15   1   1    1.04    0.44 
 -15   1  -1    1.46    0.27 
  15   1   1    0.82    0.33 
  15   1   1    1.13    0.37 
 -15   1  -1    1.37    0.29 
 -15   1  -1    0.98    0.35 
  15   1   1    2.01    0.51 
 -15   1  -1    1.19    0.39 
  15   1   1    1.01    0.32 
 -15   1  -1    1.16    0.22 
  15   1   1    0.96    0.56 
  15   1   1    1.37    0.32 
  15   1   1    0.75    0.43 
  15   1   1    1.00    0.38 
  16  -1   1   19.40    1.04 
  16  -1   1   19.33    0.84 
  16  -1   1   17.78    1.19 
  16  -1   1   17.85    1.26 
  16  -1   1   20.72    0.83 
  16  -1   1   19.54    1.17 
  16  -1   1   17.99    1.10 
  16  -1   1   19.51    0.89 
  16   1   1   21.15    0.86 
  16   1   1   20.41    0.98 
 -16   1  -1   21.05    1.06 
  16   1   1   19.12    1.04 
  16   1   1   18.77    1.04 
  16   1   1   18.91    1.00 
 -16   1  -1   21.20    1.05 
 -16   1  -1   18.54    0.73 
 -16   1  -1   19.55    0.61 
  16   1   1   19.87    1.34 
  16   1   1   19.37    1.14 
  16   1   1   19.00    0.81 
 -16   1  -1   18.82    0.73 
  16   1   1   19.12    1.08 
  17  -1   1   19.18    0.93 
  17  -1   1   19.23    1.04 
  17  -1   1   19.49    1.08 
  17  -1   1   20.62    0.72 
  17  -1   1   19.48    0.88 
  17  -1   1   19.45    1.19 
  17  -1   1   19.54    1.32 
  17  -1   1   19.22    0.80 
 -17   1  -1   19.24    1.10 
  17   1   1   20.59    1.21 
  17   1   1   21.54    1.21 
 -17   1  -1   18.46    0.74 
  17   1   1   21.37    0.90 
  17   1   1   18.50    1.65 
 -17   1  -1   21.45    1.13 
 -17   1  -1   20.13    0.63 
 -17   1  -1   20.78    0.78 
  17   1   1   20.07    1.10 
  17   1   1   20.78    0.90 
  17   1   1   18.79    1.02 
  17   1   1   20.55    1.14 
  18  -1   1    4.11    0.52 
  18  -1   1    6.38    0.94 
  18  -1   1    4.93    0.82 
  18  -1   1    4.72    0.54 
  18  -1   1    5.38    0.70 
  18  -1   1    6.20    0.85 
  18  -1   1    5.33    0.45 
  18   1   1    6.00    0.85 
  18   1   1    4.52    0.70 
  18   1   1    5.52    0.65 
 -18   1  -1    4.72    0.37 
 -18   1  -1    5.40    0.50 
  18   1   1    5.18    0.57 
  18   1   1    4.31    0.76 
  18   1   1    5.21    0.70 
  18   1   1    4.93    0.65 
 -18   1  -1    4.55    0.68 
  18   1   1    4.71    0.69 
  18   1   1    5.56    1.04 
  19  -1   1    5.75    0.74 
  19  -1   1    4.96    0.74 
  19  -1   1    4.10    0.47 
  19  -1   1    4.51    0.56 
  19  -1   1    4.43    0.82 
  19  -1   1    4.09    0.54 
  19  -1   1    5.08    0.83 
  19   1   1    2.97    0.90 
  19   1   1    4.11    0.54 
  19   1   1    5.35    0.80 
  19   1   1    4.00    0.63 
 -19   1  -1    4.33    0.73 
 -19   1  -1    4.91    0.48 
  19   1   1    5.39    0.90 
 -19   1  -1    4.57    0.72 
  19   1   1    5.16    0.74 
  19   1   1    4.46    0.56 
  19   1   1    3.60    0.81 
  19   1   1    6.22    0.84 
  20  -1   1    0.67    0.33 
  20  -1   1    0.26    0.51 
  20  -1   1    2.26    0.91 
  20  -1   1   -0.30    0.71 
  20  -1   1    0.67    0.27 
  20  -1   1    0.93    0.59 
  20  -1   1   -0.07    0.65 
  20  -1   1    1.23    0.41 
  20   1   1    0.32    0.44 
  20   1   1    0.30    0.54 
  20   1   1   -0.19    1.16 
 -20   1  -1   -0.28    0.56 
  20   1   1    1.26    0.62 
  20   1   1    0.33    0.69 
  20   1   1    1.26    0.63 
  20   1   1    0.24    0.47 
 -20   1  -1    0.88    0.21 
 -20   1  -1    0.80    0.25 
 -20   1  -1   -0.40    0.56 
  20   1   1    0.72    0.53 
  20   1   1    2.13    0.92 
  21  -1   1    0.61    0.71 
  21  -1   1    0.54    0.33 
  21  -1   1    0.51    0.64 
  21  -1   1    0.38    0.27 
  21  -1   1    0.24    0.64 
  21  -1   1    0.16    0.86 
  21  -1   1   -0.06    0.47 
  21  -1   1   -0.74    0.86 
  21  -1   1    0.29    0.63 
  21   1   1    0.17    0.65 
 -21   1  -1    1.04    0.62 
  21   1   1    0.39    0.48 
  21   1   1    0.10    0.90 
 -21   1  -1    0.34    0.20 
  21   1   1    0.66    0.63 
  21   1   1   -0.92    0.59 
  21   1   1    1.31    0.89 
  21   1   1    1.70    0.71 
  21   1   1    0.06    0.74 
 -21   1  -1    0.68    0.19 
  21   1   1    0.45    0.48 
  22  -1   1   -1.27    0.82 
  22  -1   1    1.38    1.10 
  22  -1   1    1.71    0.81 
  22  -1   1   -0.63    0.69 
  22  -1   1   -0.49    0.27 
  22  -1   1   -0.48    0.75 
  22  -1   1   -0.97    0.47 
  22  -1   1    0.09    0.25 
  22  -1   1    1.81    0.76 
  22   1   1    0.11    0.50 
  22   1   1    0.15    0.87 
  22   1   1   -1.22    0.84 
  22   1   1    0.08    1.01 
  22   1   1    0.14    0.51 
  22   1   1    0.26    0.63 
  22   1   1   -0.22    0.75 
  22   1   1    0.63    0.71 
 -22   1  -1    1.27    0.64 
  22   1   1    0.16    0.74 
  23  -1   1    0.00    1.17 
  23  -1   1    1.17    1.03 
  23  -1   1    0.80    0.82 
  23  -1   1    0.61    0.58 
  23  -1   1   -0.72    1.11 
  23  -1   1    1.39    0.94 
  23  -1   1   -1.11    0.77 
  23   1   1    0.33    0.91 
  23   1   1    1.35    0.98 
  23   1   1    0.53    0.59 
  23   1   1   -0.76    0.59 
  23   1   1    4.34    1.38 
  23   1   1    0.82    0.86 
  23   1   1    1.17    0.99 
  23   1   1   -0.69    0.72 
  24  -1   1   -0.31    0.64 
  24  -1   1   -0.17    1.00 
  24  -1   1    3.25    1.19 
  24  -1   1    0.20    1.03 
  24  -1   1   -0.60    0.93 
  24  -1   1   -0.76    1.22 
  24   1   1   -0.66    0.61 
  24   1   1    0.18    1.47 
  24   1   1    0.30    1.06 
  24   1   1   -0.92    0.98 
  24   1   1   -0.17    1.05 
  24   1   1    0.99    1.01 
  24   1   1    1.06    0.89 
  24   1   1    1.08    0.82 
  24  -2  -1    2.25    1.42 
  24  -2  -1    1.37    0.82 
  24  -2  -1    3.77    1.21 
  24  -2  -1   -0.16    0.63 
  24  -2  -1    2.76    1.71 
  24  -2  -1   -0.89    1.23 
  24  -2  -1    1.90    0.45 
  24   2  -1    0.86    1.02 
  24   2  -1    1.92    0.96 
  24   2  -1   -0.05    1.47 
  24   2  -1    1.79    0.67 
 -24   2   1   -0.65    0.93 
  24   2  -1    1.99    0.94 
  24   2  -1    0.69    1.14 
  24   2  -1    1.56    0.94 
  24   2  -1    0.99    0.69 
  24   2  -1    0.19    1.05 
  23  -2  -1    0.39    0.87 
  23  -2  -1    1.16    0.78 
  23  -2  -1    0.31    0.47 
  23  -2  -1    1.25    0.87 
  23  -2  -1    2.35    1.11 
  23  -2  -1    1.56    0.58 
  23  -2  -1    0.48    0.95 
 -23   2   1   -0.37    0.32 
  23   2  -1    0.29    1.04 
 -23   2   1    1.97    0.90 
 -23   2   1    0.91    0.52 
  23   2  -1    0.53    0.74 
  23   2  -1    0.33    0.79 
  23   2  -1    1.80    0.91 
  23   2  -1    0.67    0.88 
  23   2  -1    0.42    0.91 
  23   2  -1    2.12    1.42 
  23   2  -1    1.48    0.59 
 -23   2   1    1.65    0.90 
  22  -2  -1    2.64    0.97 
  22  -2  -1    0.02    0.97 
  22  -2  -1    2.02    0.54 
  22  -2  -1    2.03    0.87 
  22  -2  -1    1.58    0.54 
  22  -2  -1    2.40    0.69 
  22  -2  -1    1.96    0.43 
  22  -2  -1    1.06    0.80 
  22   2  -1    1.21    0.58 
  22   2  -1    1.08    0.83 
  22   2  -1    0.89    0.85 
  22   2  -1    1.44    0.72 
  22   2  -1    1.34    0.78 
 -22   2   1    1.75    0.81 
  22   2  -1    1.73    0.57 
  22   2  -1    1.52    1.18 
  22   2  -1   -0.43    1.18 
 -22   2   1    1.50    0.73 
 -22   2   1    1.00    0.33 
 -22   2   1    0.71    0.49 
  22   2  -1    2.55    0.83 
  21  -2  -1    2.31    0.51 
  21  -2  -1    1.97    0.59 
  21  -2  -1    0.58    0.73 
  21  -2  -1    1.48    0.89 
  21  -2  -1    1.41    0.48 
  21  -2  -1    1.66    0.42 
  21  -2  -1    0.73    0.78 
  21  -2  -1   -0.28    0.84 
  21   2  -1    1.65    0.86 
  21   2  -1    1.79    0.77 
  21   2  -1    1.42    0.93 
  21   2  -1    0.45    1.12 
  21   2  -1    1.95    0.56 
 -21   2   1    1.84    0.38 
  21   2  -1    1.09    0.67 
  21   2  -1    1.90    0.54 
  21   2  -1    2.00    0.73 
 -21   2   1    1.58    0.77 
 -21   2   1    2.20    0.65 
  21   2  -1    1.29    0.69 
  20  -2  -1    0.05    0.38 
  20  -2  -1    0.06    0.52 
  20  -2  -1   -0.05    0.39 
  20  -2  -1    0.13    0.58 
  20  -2  -1    0.46    0.74 
  20  -2  -1   -0.56    0.46 
  20   2  -1   -0.01    0.93 
  20   2  -1    0.99    0.61 
 -20   2   1   -0.53    0.41 
  20   2  -1    0.23    0.61 
  20   2  -1    0.76    0.42 
 -20   2   1   -0.13    0.62 
  20   2  -1    0.85    0.55 
 -20   2   1    0.96    0.60 
  20   2  -1    0.85    0.55 
  20   2  -1    1.07    0.60 
  20   2  -1    0.26    0.41 
  20   2  -1    0.17    0.73 
  19  -2  -1    1.38    0.47 
  19  -2  -1    1.74    0.34 
  19  -2  -1    1.17    0.47 
  19  -2  -1    1.41    0.69 
  19  -2  -1    1.45    0.41 
  19   2  -1    1.28    0.49 
  19   2  -1    1.38    0.61 
  19   2  -1    0.73    0.57 
 -19   2   1    1.23    0.59 
  19   2  -1    0.56    0.47 
  19   2  -1    1.11    0.56 
  19   2  -1    0.47    0.64 
  19   2  -1    1.33    0.43 
 -19   2   1    2.12    0.62 
 -19   2   1    0.87    0.46 
  19   2  -1    0.52    0.78 
  19   2  -1    1.02    0.73 
 -19   2   1    0.73    0.66 
  18  -2  -1    1.50    0.42 
  18  -2  -1    2.11    0.48 
  18  -2  -1    1.21    0.35 
  18  -2  -1    1.62    0.40 
  18  -2  -1    2.77    0.71 
  18  -2  -1    1.56    0.70 
  18   2  -1    1.66    0.56 
 -18   2   1    1.34    0.46 
  18   2  -1    1.04    0.82 
  18   2  -1    1.16    0.48 
  18   2  -1    2.24    0.60 
  18   2  -1    0.40    0.62 
  18   2  -1    1.51    0.41 
  18   2  -1    1.58    0.45 
 -18   2   1    1.65    0.57 
 -18   2   1    1.15    0.60 
  18   2  -1    2.39    0.55 
  18   2  -1    1.94    0.56 
 -18   2   1    1.25    0.53 
 -18   2   1    1.93    0.31 
  17  -2  -1    1.01    0.38 
  17  -2  -1    0.84    0.57 
  17  -2  -1    1.05    0.33 
  17  -2  -1    1.06    0.55 
  17  -2  -1    1.19    0.40 
  17  -2  -1    1.16    0.32 
  17   2  -1    1.61    0.66 
  17   2  -1    1.60    0.41 
  17   2  -1    0.96    0.51 
  17   2  -1    0.54    0.44 
  17   2  -1    0.51    0.59 
 -17   2   1    2.09    0.50 
 -17   2   1    1.29    0.27 
  17   2  -1    0.99    0.35 
  17   2  -1    0.64    0.45 
 -17   2   1    0.92    0.40 
 -17   2   1    2.06    0.52 
  17   2  -1    0.97    0.48 
  17   2  -1    1.44    0.64 
  16  -2  -1    0.01    0.34 
  16  -2  -1   -0.28    0.28 
  16  -2  -1    0.01    0.48 
  16  -2  -1   -0.27    0.25 
  16  -2  -1    0.64    0.37 
  16  -2  -1   -0.26    0.45 
  16  -2  -1   -0.32    0.33 
  16  -2  -1    0.23    0.23 
  16   2  -1    0.32    0.29 
  16   2  -1   -0.21    0.39 
 -16   2   1    0.18    0.35 
 -16   2   1   -0.02    0.21 
  16   2  -1   -0.17    0.40 
  16   2  -1    0.20    0.50 
  16   2  -1    0.59    0.36 
  16   2  -1    0.02    0.55 
  16   2  -1   -0.49    0.35 
  16   2  -1   -0.15    0.26 
 -16   2   1    0.53    0.40 
 -16   2   1   -0.22    0.21 
  16   2  -1   -0.24    0.32 
 -16   2   1    0.24    0.37 
 -16   2   1    0.64    0.44 
  15  -2  -1    2.85    0.36 
  15  -2  -1    2.42    0.54 
  15  -2  -1    1.78    0.39 
  15  -2  -1    1.39    0.43 
  15  -2  -1    2.38    0.44 
  15  -2  -1    2.51    0.34 
  15  -2  -1    2.25    0.40 
  15  -2  -1    2.54    0.58 
  15   2  -1    2.66    0.54 
 -15   2   1    2.66    0.47 
 -15   2   1    2.59    0.47 
  15   2  -1    2.76    0.47 
 -15   2   1    2.95    0.48 
  15   2  -1    1.59    0.43 
  15   2  -1    3.03    0.38 
  15   2  -1    2.30    0.60 
  15   2  -1    1.84    0.58 
  15   2  -1    1.96    0.37 
 -15   2   1    2.26    0.32 
  15   2  -1    2.18    0.44 
 -15   2   1    3.20    0.51 
  15   2  -1    2.63    0.46 
 -15   2   1    3.26    0.36 
  14  -2  -1    0.00    0.25 
  14  -2  -1   -0.16    0.20 
  14  -2  -1    0.12    0.23 
  14  -2  -1    0.06    0.38 
  14  -2  -1    0.00    0.30 
  14  -2  -1   -0.15    0.28 
  14  -2  -1   -0.49    0.41 
  14  -2  -1   -0.15    0.27 
  14   2  -1   -0.14    0.24 
  14   2  -1    0.37    0.29 
 -14   2   1    0.16    0.26 
  14   2  -1   -0.10    0.21 
  14   2  -1    0.02    0.30 
 -14   2   1   -0.07    0.16 
  14   2  -1    0.08    0.29 
  14   2  -1   -0.85    0.37 
  14   2  -1    0.02    0.35 
  14   2  -1    0.14    0.32 
  14   2  -1    0.74    0.49 
 -14   2   1   -0.17    0.35 
 -14   2   1    0.09    0.30 
 -14   2   1    0.10    0.19 
 -14   2   1    0.01    0.34 
  13  -2  -1    0.40    0.20 
  13  -2  -1    0.35    0.23 
  13  -2  -1    0.29    0.26 
  13  -2  -1    0.15    0.33 
  13  -2  -1    0.21    0.35 
  13  -2  -1    0.57    0.28 
  13  -2  -1    0.46    0.22 
  13  -2  -1   -0.12    0.28 
  13   2  -1    0.29    0.27 
  13   2  -1    0.55    0.44 
  13   2  -1    0.67    0.27 
 -13   2   1    0.38    0.19 
 -13   2   1    0.83    0.29 
  13   2  -1   -0.51    0.32 
 -13   2   1    0.54    0.18 
  13   2  -1   -0.05    0.21 
  13   2  -1    0.11    0.31 
  13   2  -1    0.04    0.21 
  13   2  -1    0.53    0.29 
  13   2  -1    0.23    0.28 
 -13   2   1    0.54    0.34 
 -13   2   1    0.24    0.23 
 -13   2   1    0.66    0.33 
  12  -2  -1    3.40    0.45 
  12  -2  -1    3.65    0.36 
  12  -2  -1    3.35    0.35 
  12  -2  -1    3.53    0.52 
  12  -2  -1    3.63    0.35 
  12  -2  -1    3.68    0.45 
  12  -2  -1    3.66    0.47 
  12  -2  -1    3.57    0.51 
  12   2  -1    3.89    0.49 
  12   2  -1    3.70    0.40 
 -12   2   1    3.51    0.33 
  12   2  -1    3.18    0.41 
 -12   2   1    3.95    0.52 
  12   2  -1    3.07    0.41 
  12   2  -1    2.60    0.52 
 -12   2   1    3.29    0.44 
  12   2  -1    3.03    0.45 
 -12   2   1    4.00    0.30 
  12   2  -1    3.98    0.57 
 -12   2   1    3.17    0.41 
  12   2  -1    3.85    0.38 
 -12   2   1    3.71    0.51 
  12   2  -1    3.71    0.46 
  11  -2  -1    6.18    0.40 
  11  -2  -1    6.36    0.57 
  11  -2  -1    7.07    0.41 
  11  -2  -1    5.19    0.52 
  11  -2  -1    7.42    0.65 
  11  -2  -1    5.91    0.50 
  11  -2  -1    6.42    0.41 
  11  -2  -1    6.91    0.50 
 -11   2   1    6.41    0.38 
  11   2  -1    6.98    0.50 
  11   2  -1    6.07    0.46 
  11   2  -1    6.44    0.65 
  11   2  -1    5.52    0.57 
 -11   2   1    6.64    0.52 
 -11   2   1    6.59    0.50 
  11   2  -1    6.01    0.42 
 -11   2   1    6.28    0.34 
  11   2  -1    5.43    0.46 
  11   2  -1    7.09    0.69 
  11   2  -1    5.91    0.41 
 -11   2   1    6.47    0.47 
 -11   2   1    6.36    0.59 
  11   2  -1    6.37    0.48 
  10  -2  -1    1.82    0.32 
  10  -2  -1    1.63    0.23 
  10  -2  -1    1.80    0.25 
  10  -2  -1    1.33    0.34 
  10  -2  -1    1.58    0.29 
  10  -2  -1    1.88    0.38 
  10  -2  -1    1.60    0.22 
 -10   2   1    1.72    0.37 
 -10   2   1    1.85    0.25 
  10   2  -1    1.83    0.25 
  10   2  -1    1.98    0.37 
  10   2  -1    1.49    0.22 
 -10   2   1    2.03    0.30 
  10   2  -1    1.54    0.37 
  10   2  -1    1.52    0.27 
  10   2  -1    2.01    0.47 
  10   2  -1    1.50    0.26 
 -10   2   1    1.41    0.31 
 -10   2   1    1.70    0.22 
  10   2  -1    1.81    0.28 
  10   2  -1    1.47    0.27 
 -10   2   1    1.47    0.26 
   9  -2  -1    7.19    0.49 
   9  -2  -1    6.18    0.58 
   9  -2  -1    6.32    0.38 
   9  -2  -1    6.82    0.44 
   9  -2  -1    6.30    0.37 
   9  -2  -1    6.69    0.33 
  -9   2   1    6.74    0.32 
  -9   2   1    7.08    0.42 
  -9   2   1    5.72    0.49 
  -9   2   1    6.72    0.36 
   9   2  -1    7.63    0.65 
  -9   2   1    6.37    0.43 
   9   2  -1    6.54    0.40 
   9   2  -1    6.55    0.38 
   9   2  -1    6.62    0.42 
   9   2  -1    6.86    0.52 
   9   2  -1    6.34    0.43 
  -9   2   1    6.79    0.55 
   9   2  -1    6.37    0.43 
   9   2  -1    6.54    0.56 
   8  -2  -1   17.49    0.47 
   8  -2  -1   17.22    0.57 
  -8  -2   1   17.02    0.78 
   8  -2  -1   16.16    0.61 
   8  -2  -1   18.42    0.75 
   8  -2  -1   17.39    0.55 
   8  -2  -1   18.00    0.79 
   8   2  -1   17.54    0.63 
  -8   2   1   18.05    0.77 
   8   2  -1   17.55    0.62 
  -8   2   1   16.60    0.71 
   8   2  -1   16.93    0.73 
   8   2  -1   17.12    0.58 
  -8   2   1   17.08    0.56 
  -8   2   1   18.12    0.65 
  -8   2   1   18.08    0.62 
   8   2  -1   16.38    0.83 
   8   2  -1   17.60    0.56 
   8   2  -1   16.89    0.78 
  -8   2   1   17.07    0.49 
   7  -2  -1    0.24    0.19 
  -7  -2   1    0.02    0.05 
   7  -2  -1    0.04    0.12 
   7  -2  -1    0.08    0.12 
   7  -2  -1    0.03    0.20 
  -7  -2   1   -0.03    0.20 
   7  -2  -1    0.06    0.08 
   7  -2  -1    0.04    0.12 
  -7  -2   1    0.02    0.17 
  -7  -2   1   -0.01    0.06 
  -7   2   1    0.07    0.10 
  -7   2   1    0.24    0.20 
   7   2  -1   -0.11    0.17 
   7   2  -1   -0.03    0.12 
   7   2  -1    0.03    0.07 
  -7   2   1    0.09    0.13 
  -7   2   1    0.01    0.12 
   7   2  -1    0.02    0.12 
   7   2  -1    0.24    0.23 
   7   2  -1    0.23    0.21 
  -7   2   1    0.11    0.20 
   7   2  -1    0.02    0.11 
   7   2  -1   -0.01    0.13 
   7   2  -1    0.10    0.05 
  -7   2   1    0.17    0.11 
   6  -2  -1   14.54    0.63 
  -6  -2   1   14.55    0.34 
   6  -2  -1   15.16    0.50 
  -6  -2   1   13.63    0.64 
  -6  -2   1   15.14    0.67 
   6  -2  -1   14.45    0.52 
   6  -2  -1   14.94    0.65 
  -6  -2   1   15.22    0.48 
  -6  -2   1   14.68    0.39 
   6  -2  -1   15.18    0.32 
   6   2  -1   14.85    0.44 
   6   2  -1   14.72    0.63 
   6   2  -1   15.21    0.39 
  -6   2   1   14.56    0.43 
  -6   2   1   15.46    0.54 
   6   2  -1   15.37    0.47 
   6   2  -1   14.02    0.47 
   6   2  -1   13.80    0.63 
  -6   2   1   13.79    0.62 
  -6   2   1   14.71    0.50 
  -6   2   1   15.35    0.64 
   6   2  -1   14.97    0.71 
   6   2  -1   14.68    0.33 
   5  -2  -1    2.36    0.21 
   5  -2  -1    2.41    0.32 
  -5  -2   1    2.65    0.33 
  -5  -2   1    2.25    0.17 
  -5  -2   1    2.31    0.14 
   5  -2  -1    1.83    0.28 
  -5  -2   1    1.86    0.19 
   5  -2  -1    2.40    0.23 
  -5  -2   1    2.40    0.32 
   5   2  -1    2.75    0.34 
   5   2  -1    2.14    0.21 
   5   2  -1    2.25    0.19 
  -5   2   1    2.36    0.22 
  -5   2   1    2.30    0.29 
  -5   2   1    2.43    0.22 
  -5   2   1    1.74    0.26 
  -5   2   1    2.38    0.20 
   5   2  -1    2.32    0.33 
   5   2  -1    2.49    0.14 
   5   2  -1    2.46    0.20 
   5   2  -1    2.33    0.18 
  -4  -2   1    3.03    0.21 
   4  -2  -1    3.52    0.33 
  -4  -2   1    3.66    0.34 
   4  -2  -1    2.99    0.23 
   4  -2  -1    3.12    0.22 
  -4  -2   1    2.95    0.16 
  -4  -2   1    3.02    0.18 
  -4  -2   1    3.20    0.17 
  -4  -2   1    2.85    0.34 
   4  -2  -1    3.28    0.32 
   4   2  -1    3.16    0.20 
   4   2  -1    3.21    0.31 
   4   2  -1    3.20    0.16 
  -4   2   1    3.03    0.21 
  -4   2   1    3.37    0.34 
  -4   2   1    3.19    0.30 
   4   2  -1    2.86    0.22 
  -4   2   1    3.21    0.23 
  -4   2   1    2.88    0.22 
   4   2  -1    3.38    0.37 
   4   2  -1    3.15    0.16 
   4   2  -1    3.00    0.18 
  -3  -2   1  328.22    5.40 
  -3  -2   1  333.02    5.14 
  -3  -2   1  321.67    5.47 
   3  -2  -1  332.57    5.39 
  -3  -2   1  323.05    5.17 
   3  -2  -1  339.62    5.17 
   3  -2  -1  322.20    5.21 
  -3  -2   1  338.22    5.17 
  -3  -2   1  340.96    5.23 
   3  -2  -1  348.29    5.45 
  -3  -2   1  345.76    5.46 
   3   2  -1  329.57    5.12 
   3   2  -1  338.23    5.18 
   3   2  -1  336.15    5.22 
   3   2  -1  336.38    5.41 
  -3   2   1  337.37    5.37 
   3   2  -1  339.92    5.20 
  -3   2   1  344.19    5.44 
  -3   2   1  332.13    5.21 
   3   2  -1  336.37    5.30 
   3   2  -1  319.06    5.50 
  -3   2   1  340.70    5.17 
  -2  -2   1    0.46    0.10 
   2  -2  -1    0.34    0.17 
   2  -2  -1    0.42    0.11 
   2  -2  -1    0.41    0.09 
   2  -2  -1    0.62    0.09 
   2  -2  -1    0.56    0.18 
  -2  -2   1    0.50    0.06 
  -2  -2   1    0.40    0.16 
  -2  -2   1    0.48    0.06 
  -2  -2   1    0.45    0.15 
  -2  -2   1    0.64    0.22 
  -2  -2   1    0.57    0.10 
  -2   2   1    0.46    0.11 
  -2   2   1    0.46    0.09 
  -2   2   1    0.60    0.19 
   2   2  -1    0.48    0.10 
  -2   2   1    0.61    0.18 
   2   2  -1    0.56    0.18 
   2   2  -1    0.55    0.14 
   2   2  -1    0.47    0.12 
  -2   2   1    0.29    0.09 
   2   2  -1    0.41    0.10 
   2   2  -1    0.48    0.07 
  -1  -2   1    5.11    0.23 
  -1  -2   1    4.88    0.23 
  -1  -2   1    4.87    0.32 
   1  -2  -1    5.67    0.25 
   1  -2  -1    5.36    0.25 
   1  -2  -1    4.85    0.34 
   1  -2  -1    5.22    0.21 
  -1  -2   1    5.10    0.27 
   1  -2  -1    5.51    0.36 
  -1   2   1    5.40    0.33 
   1   2  -1    5.26    0.32 
   1   2  -1    5.02    0.32 
  -1   2   1    5.16    0.25 
   1   2  -1    5.21    0.23 
  -1   2   1    4.96    0.24 
   1   2  -1    5.08    0.23 
   1   2  -1    5.30    0.27 
  -1   2   1    5.33    0.36 
   0  -2  -1   12.16    0.33 
   0  -2   1   11.81    0.34 
   0  -2   1   11.56    0.41 
   0  -2  -1   11.74    0.48 
   0  -2   1   12.19    0.38 
   0  -2  -1   11.93    0.46 
   0  -2  -1   11.81    0.37 
   0  -2  -1   12.03    0.41 
   0  -2   1   11.55    0.41 
   0  -2  -1   12.13    0.31 
   0   2   1   11.65    0.45 
   0   2  -1   12.08    0.38 
   0   2  -1   11.37    0.33 
   0   2   1   12.13    0.38 
   0   2   1   11.63    0.47 
   0   2  -1   12.98    0.49 
   0   2  -1   12.60    0.41 
   0   2  -1   11.46    0.41 
   0   2   1   12.06    0.33 
   0   2   1   12.08    0.40 
  -1  -2  -1   12.85    0.37 
   1  -2   1   12.08    0.39 
  -1  -2  -1   12.09    0.25 
   1  -2   1   13.41    0.41 
  -1  -2  -1   11.75    0.32 
  -1  -2  -1   12.88    0.47 
   1  -2   1   12.28    0.45 
  -1  -2  -1   12.03    0.58 
   1  -2   1   12.00    0.50 
   1  -2   1   11.91    0.34 
   1   2   1   12.07    0.36 
  -1   2  -1   11.75    0.39 
  -1   2  -1   11.16    0.34 
   1   2   1   12.63    0.45 
   1   2   1   12.50    0.33 
  -1   2  -1   12.05    0.39 
   1   2   1   12.00    0.47 
   1   2   1   12.21    0.44 
  -1   2  -1   11.97    0.49 
  -1   2  -1   11.82    0.43 
  -2  -2  -1    7.18    0.35 
   2  -2   1    7.11    0.27 
  -2  -2  -1    7.16    0.26 
   2  -2   1    7.10    0.27 
   2  -2   1    7.37    0.31 
  -2  -2  -1    7.26    0.47 
   2  -2   1    6.80    0.36 
  -2  -2  -1    7.08    0.26 
  -2  -2  -1    6.88    0.24 
   2  -2   1    6.90    0.41 
   2   2   1    7.31    0.24 
   2   2   1    7.15    0.38 
  -2   2  -1    7.58    0.42 
   2   2   1    7.05    0.47 
  -2   2  -1    7.34    0.37 
   2   2   1    6.95    0.26 
  -2   2  -1    7.02    0.31 
  -2   2  -1    7.08    0.27 
   2   2   1    7.24    0.35 
  -3  -2  -1  409.75    6.44 
   3  -2   1  414.07    6.67 
  -3  -2  -1  430.52    6.39 
   3  -2   1  420.91    6.53 
  -3  -2  -1  399.92    6.28 
  -3  -2  -1  409.03    6.70 
   3  -2   1  420.55    6.59 
   3  -2   1  423.59    6.39 
  -3  -2  -1  415.99    6.77 
  -3   2  -1  422.93    6.58 
   3   2   1  418.11    6.41 
   3   2   1  413.47    6.39 
   3   2   1  395.24    6.28 
   3   2   1  412.39    6.56 
  -3   2  -1  417.14    6.38 
  -3   2  -1  410.76    6.39 
   3   2   1  403.39    6.72 
  -3   2  -1  426.45    6.51 
   3   2   1  397.52    6.39 
  -4  -2  -1    3.80    0.20 
   4  -2   1    4.11    0.35 
   4  -2   1    4.30    0.27 
   4  -2   1    3.75    0.28 
   4  -2   1    3.76    0.32 
  -4  -2  -1    3.76    0.17 
  -4  -2  -1    4.10    0.38 
   4  -2   1    3.97    0.22 
  -4  -2  -1    3.65    0.22 
  -4   2  -1    3.68    0.24 
   4   2   1    3.41    0.22 
  -4   2  -1    3.75    0.25 
   4   2   1    4.11    0.40 
   4   2   1    3.80    0.16 
  -4   2  -1    3.80    0.26 
  -4   2  -1    4.10    0.31 
   4   2   1    4.40    0.34 
  -4   2  -1    4.38    0.34 
   4   2   1    4.03    0.19 
   4   2   1    3.92    0.25 
   4   2   1    3.94    0.18 
  -5  -2  -1    0.27    0.07 
  -5  -2  -1    0.23    0.19 
   5  -2   1    1.03    0.22 
   5  -2   1    0.22    0.17 
  -5  -2  -1    0.26    0.10 
  -5  -2  -1    0.40    0.12 
   5  -2   1    0.17    0.11 
   5  -2   1    0.14    0.12 
  -5   2  -1    0.23    0.11 
  -5   2  -1    0.30    0.12 
  -5   2  -1    0.32    0.15 
   5   2   1    0.23    0.10 
   5   2   1    0.10    0.20 
  -5   2  -1    0.28    0.12 
   5   2   1    0.35    0.11 
  -5   2  -1    0.40    0.17 
   5   2   1    0.25    0.09 
   5   2   1    0.19    0.08 
   5   2   1    0.21    0.06 
   5   2   1    0.73    0.21 
   6  -2   1   14.27    0.51 
   6  -2   1   12.71    0.49 
  -6  -2  -1   12.72    0.47 
   6  -2   1   13.33    0.48 
   6  -2   1   13.77    0.50 
  -6  -2  -1   13.29    0.35 
  -6  -2  -1   13.05    0.65 
   6  -2   1   14.29    0.64 
   6  -2   1   13.89    0.61 
  -6  -2  -1   13.24    0.31 
  -6  -2  -1   13.16    0.41 
   6   2   1   13.70    0.50 
  -6   2  -1   13.54    0.60 
  -6   2  -1   13.62    0.48 
   6   2   1   13.50    0.41 
   6   2   1   13.34    0.45 
  -6   2  -1   12.65    0.59 
  -6   2  -1   13.27    0.46 
   6   2   1   12.03    0.43 
   6   2   1   13.45    0.63 
   6   2   1   13.83    0.40 
   6   2   1   12.71    0.66 
  -6   2  -1   14.03    0.51 
   6   2   1   13.38    0.32 
   7  -2   1    0.38    0.18 
  -7  -2  -1    0.28    0.07 
  -7  -2  -1    0.36    0.16 
   7  -2   1    0.40    0.23 
   7  -2   1    0.50    0.18 
  -7  -2  -1    0.38    0.06 
   7  -2   1    0.51    0.16 
  -7  -2  -1    0.48    0.25 
   7  -2   1    0.29    0.15 
   7  -2   1    0.20    0.14 
  -7   2  -1    0.44    0.21 
   7   2   1    0.32    0.15 
  -7   2  -1    0.62    0.24 
   7   2   1    0.13    0.24 
  -7   2  -1    0.41    0.16 
   7   2   1    0.40    0.14 
   7   2   1    0.37    0.22 
   7   2   1    0.30    0.14 
  -7   2  -1    0.33    0.13 
   7   2   1    0.42    0.12 
   7   2   1    0.30    0.09 
  -7   2  -1    0.27    0.12 
   7   2   1    0.35    0.07 
  -7   2  -1    0.27    0.12 
   8  -2   1   31.68    1.06 
   8  -2   1   33.28    0.86 
   8  -2   1   32.36    0.91 
   8  -2   1   33.58    0.86 
  -8  -2  -1   32.55    1.11 
   8  -2   1   32.77    1.02 
   8  -2   1   32.30    0.93 
  -8  -2  -1   32.71    0.89 
  -8   2  -1   30.85    0.83 
   8   2   1   33.68    0.83 
  -8   2  -1   32.61    0.92 
  -8   2  -1   32.59    1.03 
  -8   2  -1   32.59    0.83 
  -8   2  -1   31.93    1.00 
   8   2   1   32.22    1.18 
   8   2   1   33.35    1.11 
  -8   2  -1   33.27    0.81 
   8   2   1   32.36    0.76 
   8   2   1   33.57    0.84 
   8   2   1   31.95    1.01 
   8   2   1   33.00    0.59 
   8   2   1   32.42    0.56 
   8   2   1   33.68    0.87 
   8   2   1   33.26    0.91 
   9  -2   1    4.13    0.34 
   9  -2   1    4.09    0.38 
   9  -2   1    4.81    0.37 
   9  -2   1    3.91    0.38 
  -9  -2  -1    4.13    0.38 
   9  -2   1    4.17    0.42 
   9  -2   1    4.14    0.48 
  -9   2  -1    3.98    0.44 
   9   2   1    3.86    0.34 
  -9   2  -1    4.50    0.31 
   9   2   1    3.75    0.55 
   9   2   1    4.18    0.36 
   9   2   1    4.27    0.45 
  -9   2  -1    4.53    0.39 
  -9   2  -1    4.78    0.47 
   9   2   1    4.75    0.40 
  -9   2  -1    4.22    0.31 
  -9   2  -1    4.45    0.33 
   9   2   1    4.21    0.30 
   9   2   1    3.77    0.47 
   9   2   1    4.31    0.35 
  10  -2   1    1.12    0.27 
  10  -2   1    1.26    0.24 
  10  -2   1    1.40    0.36 
  10  -2   1    1.35    0.22 
  10  -2   1    1.32    0.29 
  10  -2   1    1.31    0.28 
  10   2   1    1.03    0.24 
  10   2   1    1.02    0.23 
  10   2   1    1.44    0.22 
 -10   2  -1    1.22    0.28 
 -10   2  -1    0.82    0.28 
  10   2   1    0.93    0.28 
  10   2   1    1.19    0.26 
  10   2   1    1.23    0.42 
  10   2   1    0.95    0.33 
 -10   2  -1    1.16    0.21 
  10   2   1    1.15    0.23 
 -10   2  -1    1.44    0.25 
 -10   2  -1    1.25    0.21 
  10   2   1    1.44    0.27 
 -10   2  -1    1.53    0.36 
  11  -2   1    4.80    0.38 
  11  -2   1    4.48    0.49 
  11  -2   1    4.89    0.41 
  11  -2   1    4.28    0.38 
  11  -2   1    4.23    0.46 
  11  -2   1    4.22    0.56 
  11  -2   1    3.60    0.43 
 -11   2  -1    5.18    0.35 
  11   2   1    4.65    0.42 
  11   2   1    4.69    0.36 
  11   2   1    4.65    0.46 
 -11   2  -1    5.11    0.56 
 -11   2  -1    4.85    0.48 
  11   2   1    4.43    0.39 
  11   2   1    5.01    0.68 
 -11   2  -1    4.54    0.41 
  11   2   1    4.63    0.44 
 -11   2  -1    4.47    0.35 
  11   2   1    4.81    0.58 
  11   2   1    4.78    0.48 
 -11   2  -1    4.83    0.46 
  11   2   1    4.09    0.50 
  12  -2   1    0.08    0.21 
  12  -2   1    0.14    0.33 
  12  -2   1   -0.19    0.19 
  12  -2   1    0.07    0.23 
  12  -2   1   -0.04    0.16 
  12  -2   1   -0.14    0.19 
  12  -2   1    0.30    0.26 
 -12   2  -1   -0.15    0.16 
  12   2   1    0.02    0.22 
  12   2   1   -0.15    0.24 
  12   2   1    0.78    0.34 
  12   2   1    0.23    0.18 
  12   2   1    0.28    0.22 
  12   2   1   -0.08    0.19 
  12   2   1   -0.13    0.39 
  12   2   1   -0.04    0.22 
 -12   2  -1   -0.32    0.26 
 -12   2  -1   -0.01    0.19 
 -12   2  -1    0.15    0.16 
 -12   2  -1    0.27    0.26 
  12   2   1    0.10    0.29 
 -12   2  -1   -0.14    0.21 
  13  -2   1    0.39    0.39 
  13  -2   1    0.47    0.23 
  13  -2   1    0.47    0.26 
  13  -2   1    0.54    0.25 
  13  -2   1    0.78    0.31 
  13  -2   1    0.23    0.22 
  13  -2   1    0.40    0.31 
 -13   2  -1    0.54    0.20 
  13   2   1    0.54    0.46 
  13   2   1    0.21    0.24 
  13   2   1    1.22    0.45 
  13   2   1    0.42    0.32 
  13   2   1    0.56    0.22 
  13   2   1    0.21    0.30 
 -13   2  -1    0.97    0.38 
  13   2   1    0.65    0.31 
 -13   2  -1    0.75    0.27 
 -13   2  -1    0.22    0.30 
  13   2   1    0.45    0.27 
 -13   2  -1    0.47    0.25 
 -13   2  -1    0.74    0.22 
  13   2   1    0.70    0.25 
  14  -2   1    1.28    0.54 
  14  -2   1    1.69    0.34 
  14  -2   1    1.28    0.34 
  14  -2   1    1.21    0.35 
  14  -2   1    1.33    0.41 
  14  -2   1    1.92    0.31 
  14  -2   1    1.72    0.39 
  14   2   1    0.86    0.46 
  14   2   1    1.63    0.30 
 -14   2  -1    1.48    0.27 
 -14   2  -1    1.49    0.37 
 -14   2  -1    1.86    0.38 
  14   2   1    1.72    0.40 
  14   2   1    1.91    0.45 
  14   2   1    1.48    0.33 
  14   2   1    1.59    0.36 
 -14   2  -1    2.05    0.40 
  14   2   1    1.08    0.38 
  14   2   1    1.57    0.38 
 -14   2  -1    1.60    0.27 
 -14   2  -1    1.75    0.42 
  14   2   1    1.89    0.61 
  15  -2   1    8.32    0.67 
  15  -2   1    8.16    0.76 
  15  -2   1    7.45    0.69 
  15  -2   1    8.10    0.97 
  15  -2   1    7.76    0.54 
  15  -2   1    7.17    0.70 
  15  -2   1    8.31    0.61 
  15   2   1    8.19    0.62 
  15   2   1    8.69    0.80 
  15   2   1    9.33    0.73 
 -15   2  -1    7.27    0.69 
 -15   2  -1    8.22    0.52 
 -15   2  -1    8.80    0.78 
  15   2   1    8.88    0.67 
 -15   2  -1    8.47    0.50 
  15   2   1    9.77    0.77 
  15   2   1    7.10    0.88 
  15   2   1    8.92    0.57 
  15   2   1    8.14    1.04 
 -15   2  -1   10.16    0.73 
 -15   2  -1    7.61    0.69 
  15   2   1    9.29    0.79 
  16  -2   1    0.33    0.25 
  16  -2   1   -0.88    0.34 
  16  -2   1    0.20    0.37 
  16  -2   1    0.31    0.54 
  16  -2   1    0.25    0.31 
  16  -2   1   -0.32    0.48 
  16  -2   1    0.28    0.34 
  16  -2   1    0.23    0.36 
  16   2   1    0.63    0.43 
 -16   2  -1   -0.01    0.21 
 -16   2  -1    0.01    0.44 
  16   2   1   -0.08    0.46 
  16   2   1    0.28    0.40 
 -16   2  -1    0.69    0.34 
  16   2   1    0.85    0.46 
  16   2   1    0.12    0.35 
  16   2   1    0.47    0.58 
  16   2   1    0.15    0.27 
 -16   2  -1    0.00    0.36 
  16   2   1   -0.03    0.27 
 -16   2  -1   -0.22    0.22 
 -16   2  -1    0.16    0.33 
  16   2   1   -0.60    0.41 
  17  -2   1    5.39    0.81 
  17  -2   1    4.39    0.53 
  17  -2   1    4.39    0.62 
  17  -2   1    4.48    0.60 
  17  -2   1    5.29    0.65 
  17  -2   1    7.40    0.73 
  17  -2   1    5.02    0.82 
 -17   2  -1    5.68    0.73 
 -17   2  -1    5.10    0.74 
 -17   2  -1    4.97    0.50 
  17   2   1    4.82    0.77 
  17   2   1    4.73    0.63 
  17   2   1    4.54    0.67 
  17   2   1    6.29    0.79 
  17   2   1    4.70    0.65 
 -17   2  -1    5.48    0.59 
 -17   2  -1    4.82    0.67 
  17   2   1    5.15    1.14 
  17   2   1    4.78    0.62 
  17   2   1    4.30    0.57 
  17   2   1    4.86    0.57 
  18  -2   1    1.69    0.45 
  18  -2   1    1.99    0.47 
  18  -2   1    1.66    0.37 
  18  -2   1    1.08    0.51 
  18  -2   1    1.08    0.71 
  18  -2   1    1.26    0.59 
  18  -2   1    1.83    0.46 
  18   2   1    1.58    0.45 
  18   2   1    1.41    0.52 
  18   2   1    1.38    0.42 
 -18   2  -1    1.58    0.51 
  18   2   1    1.52    0.38 
 -18   2  -1    0.90    0.54 
 -18   2  -1    1.67    0.44 
  18   2   1    1.46    0.57 
 -18   2  -1    1.54    0.33 
  18   2   1    2.22    0.58 
  18   2   1    2.42    0.85 
  18   2   1    1.34    0.55 
  19  -2   1    0.28    0.43 
  19  -2   1   -1.33    0.60 
  19  -2   1   -0.44    0.40 
  19  -2   1    0.11    0.52 
  19  -2   1   -0.72    0.69 
  19  -2   1   -0.27    0.27 
  19  -2   1    0.33    0.48 
  19   2   1    0.51    0.56 
  19   2   1    0.92    0.80 
  19   2   1    0.25    0.58 
  19   2   1   -1.20    0.67 
  19   2   1    1.92    0.64 
 -19   2  -1    0.12    0.55 
  19   2   1   -0.04    0.44 
 -19   2  -1    0.34    0.49 
  19   2   1    0.56    0.38 
  19   2   1    0.54    0.55 
 -19   2  -1    0.67    0.43 
  19   2   1    0.05    0.38 
 -19   2  -1   -0.62    0.27 
  20  -2   1    0.33    0.44 
  20  -2   1   -0.23    0.67 
  20  -2   1    0.05    0.41 
  20  -2   1    0.25    0.42 
  20  -2   1   -0.37    0.51 
  20  -2   1    1.56    0.89 
  20  -2   1    0.11    0.62 
  20   2   1    0.20    0.61 
  20   2   1    0.32    0.42 
 -20   2  -1   -0.03    0.53 
  20   2   1    0.06    0.80 
 -20   2  -1    0.88    0.28 
  20   2   1   -0.08    0.59 
  20   2   1    0.91    0.62 
 -20   2  -1   -0.18    0.40 
  20   2   1   -0.52    0.90 
  20   2   1    0.23    0.44 
  20   2   1   -0.19    0.61 
 -20   2  -1    0.31    0.58 
  20   2   1    0.31    0.45 
  21  -2   1    2.04    0.62 
  21  -2   1    0.86    0.50 
  21  -2   1    1.56    0.49 
  21  -2   1    1.65    0.45 
  21  -2   1    1.73    0.82 
  21  -2   1    2.44    0.75 
  21  -2   1    1.07    0.64 
  21  -2   1    1.76    0.87 
  21   2   1    2.70    0.78 
  21   2   1    0.30    0.84 
 -21   2  -1    2.90    0.71 
  21   2   1    2.49    0.71 
  21   2   1    1.43    1.08 
  21   2   1    1.35    0.93 
  21   2   1    1.44    0.52 
  21   2   1    2.11    0.73 
  21   2   1    1.44    0.59 
 -21   2  -1    2.72    0.79 
 -21   2  -1    2.17    0.36 
  21   2   1    1.98    0.55 
  22  -2   1    1.18    1.01 
  22  -2   1    0.37    0.62 
  22  -2   1    0.14    0.84 
  22  -2   1    0.79    0.55 
  22  -2   1   -0.77    0.42 
  22  -2   1   -0.02    0.73 
  22  -2   1   -1.05    0.76 
  22  -2   1    0.34    0.41 
 -22   2  -1   -0.31    0.72 
  22   2   1    0.37    0.79 
  22   2   1   -0.20    0.50 
 -22   2  -1   -0.48    0.42 
  22   2   1    1.01    1.21 
  22   2   1    0.29    0.76 
  22   2   1    1.12    0.59 
  22   2   1   -0.55    0.79 
  22   2   1   -0.38    0.63 
  22   2   1   -1.07    0.92 
  22   2   1    0.21    0.68 
 -22   2  -1   -0.38    0.74 
  23  -2   1    0.02    0.94 
  23  -2   1   -0.29    1.07 
  23  -2   1    0.15    0.40 
  23  -2   1    0.11    0.73 
  23  -2   1    1.77    0.97 
  23  -2   1    0.53    0.59 
  23  -2   1    0.91    0.58 
  23  -2   1    1.74    0.90 
 -23   2  -1    1.12    0.44 
 -23   2  -1    0.39    0.35 
  23   2   1   -1.38    0.76 
  23   2   1    1.87    0.93 
  23   2   1    1.50    0.87 
  23   2   1    3.37    1.01 
  23   2   1    2.01    1.52 
 -23   2  -1    1.51    0.88 
  23   2   1    0.56    0.56 
  23   2   1    0.70    0.75 
  23   2   1    1.05    0.63 
  23   2   1   -0.24    1.12 
  24  -2   1    1.06    0.44 
  24  -2   1    0.79    1.09 
  24  -2   1    0.07    0.70 
  24  -2   1    0.73    1.51 
  24  -2   1    1.45    0.84 
  24  -2   1    1.91    1.18 
  24  -2   1    1.20    1.28 
  24   2   1    2.41    0.93 
  24   2   1   -2.32    1.01 
  24   2   1    0.04    1.03 
  24   2   1    1.51    1.59 
  24   2   1    1.83    0.76 
 -24   2  -1    1.57    0.92 
  24   2   1    0.97    0.64 
  24   2   1    0.29    0.89 
  24   2   1    1.76    1.00 
  24   2   1    2.76    1.19 
  23  -3  -1    0.56    1.07 
  23  -3  -1    0.25    0.62 
  23  -3  -1    2.07    0.89 
  23  -3  -1    0.63    0.55 
  23  -3  -1    1.05    1.00 
  23  -3  -1   -0.96    1.05 
  23  -3  -1   -1.12    0.59 
  23   3  -1   -0.87    0.89 
  23   3  -1    1.16    0.90 
  23   3  -1    0.17    1.18 
  23   3  -1    3.21    1.00 
 -23   3   1    1.64    0.89 
  23   3  -1    0.25    0.60 
  23   3  -1    1.42    1.41 
 -23   3   1   -0.21    0.85 
  23   3  -1    1.30    0.81 
 -23   3   1   -0.36    0.45 
  23   3  -1    1.26    0.86 
  22  -3  -1    0.50    0.51 
  22  -3  -1    0.68    0.85 
  22  -3  -1    0.84    0.59 
  22  -3  -1    2.04    0.83 
  22  -3  -1   -0.98    1.07 
  22  -3  -1    0.11    0.89 
  22  -3  -1    0.59    0.51 
  22   3  -1    0.08    0.54 
  22   3  -1    2.02    0.81 
  22   3  -1    1.39    0.87 
  22   3  -1    0.91    1.26 
 -22   3   1    0.94    0.70 
  22   3  -1    0.67    0.72 
  22   3  -1   -0.10    1.03 
 -22   3   1    1.48    0.90 
  22   3  -1   -1.04    0.79 
  22   3  -1   -0.11    0.55 
  21  -3  -1    0.95    0.91 
  21  -3  -1    2.61    0.89 
  21  -3  -1    1.06    0.50 
  21  -3  -1    0.63    0.76 
  21  -3  -1    1.02    0.59 
  21  -3  -1    0.77    0.48 
  21  -3  -1    1.12    0.76 
  21   3  -1    0.60    0.74 
  21   3  -1    1.59    0.82 
 -21   3   1    1.10    0.69 
 -21   3   1    0.02    0.58 
 -21   3   1   -0.30    0.33 
  21   3  -1    0.78    0.55 
  21   3  -1    0.73    0.68 
 -21   3   1   -0.83    0.83 
  21   3  -1    0.67    0.75 
  21   3  -1    0.29    0.51 
  21   3  -1    0.81    0.62 
  21   3  -1    2.80    1.23 
  21   3  -1    1.32    0.90 
  20  -3  -1    0.79    0.44 
  20  -3  -1    0.88    0.66 
  20  -3  -1    0.31    0.75 
  20  -3  -1    1.40    0.69 
  20  -3  -1    0.97    0.47 
  20  -3  -1    1.41    0.88 
  20   3  -1    2.01    0.74 
  20   3  -1    1.52    0.66 
 -20   3   1    2.28    0.81 
 -20   3   1    1.42    0.34 
  20   3  -1    1.62    0.74 
  20   3  -1    1.20    0.97 
  20   3  -1    1.83    0.65 
  20   3  -1    1.58    0.62 
  20   3  -1    3.33    0.53 
  20   3  -1    1.50    0.51 
 -20   3   1    1.24    0.68 
 -20   3   1    0.75    0.63 
  20   3  -1    2.56    0.95 
 -20   3   1    1.72    0.63 
 -20   3   1    0.77    0.38 
  19  -3  -1    0.01    0.36 
  19  -3  -1    0.54    0.38 
  19  -3  -1   -0.03    0.58 
  19  -3  -1    0.15    0.49 
  19  -3  -1    0.26    0.77 
  19  -3  -1   -0.30    0.36 
  19  -3  -1    0.13    1.03 
  19   3  -1    0.37    0.87 
  19   3  -1   -0.06    0.49 
  19   3  -1    0.35    0.50 
 -19   3   1    0.09    0.51 
  19   3  -1    0.73    0.40 
 -19   3   1    0.26    0.31 
 -19   3   1    1.23    0.57 
 -19   3   1    0.84    0.28 
 -19   3   1    0.59    0.51 
  19   3  -1   -0.11    0.55 
  19   3  -1   -0.47    0.42 
  19   3  -1    0.20    0.58 
  19   3  -1    0.45    0.52 
  19   3  -1   -0.71    0.71 
  18  -3  -1   -0.05    0.66 
  18  -3  -1    0.47    0.40 
  18  -3  -1    0.71    0.66 
  18  -3  -1    0.88    0.34 
  18  -3  -1    0.29    0.35 
  18  -3  -1    0.13    0.44 
  18   3  -1    1.00    0.84 
  18   3  -1    0.54    0.38 
  18   3  -1    0.72    0.43 
 -18   3   1    1.17    0.64 
  18   3  -1    0.59    0.52 
 -18   3   1    0.82    0.54 
 -18   3   1    0.71    0.28 
  18   3  -1   -0.69    0.64 
  18   3  -1    0.99    0.50 
 -18   3   1    0.59    0.33 
 -18   3   1    1.26    0.55 
  18   3  -1   -0.14    0.49 
  18   3  -1    0.13    0.45 
 -18   3   1    0.93    0.53 
  18   3  -1   -0.85    0.53 
  17  -3  -1    0.32    0.35 
  17  -3  -1   -0.54    0.58 
  17  -3  -1   -0.15    0.45 
  17  -3  -1    0.06    0.48 
  17  -3  -1    0.27    0.30 
  17  -3  -1    0.46    0.66 
  17  -3  -1    0.46    0.33 
 -17   3   1   -0.12    0.42 
 -17   3   1    0.02    0.44 
 -17   3   1    0.34    0.49 
 -17   3   1    0.58    0.26 
  17   3  -1   -1.36    0.60 
 -17   3   1   -0.74    0.41 
  17   3  -1    0.44    0.32 
  17   3  -1    1.01    0.37 
  17   3  -1    0.57    0.44 
  17   3  -1    0.05    0.43 
  17   3  -1   -0.14    1.34 
  17   3  -1   -0.41    0.47 
 -17   3   1    0.30    0.27 
  17   3  -1    0.99    0.56 
  16  -3  -1    1.30    0.60 
  16  -3  -1    0.80    0.35 
  16  -3  -1    1.08    0.27 
  16  -3  -1    1.64    0.48 
  16  -3  -1    0.56    0.55 
  16  -3  -1    1.15    0.45 
  16  -3  -1    1.29    0.35 
  16   3  -1    1.83    0.77 
  16   3  -1    0.98    0.41 
  16   3  -1    0.58    0.62 
  16   3  -1    1.96    0.47 
 -16   3   1    0.99    0.46 
  16   3  -1    0.74    0.39 
 -16   3   1    0.85    0.51 
  16   3  -1    1.23    0.50 
 -16   3   1    1.18    0.26 
  16   3  -1    2.01    0.45 
  16   3  -1    1.12    0.35 
  16   3  -1    0.84    0.33 
 -16   3   1    0.57    0.41 
 -16   3   1    0.90    0.31 
 -16   3   1    1.34    0.45 
  15  -3  -1    5.43    0.44 
  15  -3  -1    5.71    0.59 
  15  -3  -1    4.92    0.55 
  15  -3  -1    5.01    0.80 
  15  -3  -1    6.42    0.75 
  15  -3  -1    5.27    0.69 
  15  -3  -1    5.02    0.69 
  15   3  -1    6.49    0.68 
 -15   3   1    5.69    0.53 
 -15   3   1    5.91    0.64 
 -15   3   1    4.99    0.66 
 -15   3   1    5.84    0.68 
  15   3  -1    5.95    0.67 
 -15   3   1    6.95    0.84 
  15   3  -1    6.37    0.76 
  15   3  -1    5.64    0.58 
  15   3  -1    5.86    0.63 
  15   3  -1    4.83    0.61 
  15   3  -1    6.44    0.84 
 -15   3   1    5.37    0.44 
  15   3  -1    5.18    0.85 
  15   3  -1    6.67    0.56 
  14  -3  -1   -0.21    0.28 
  14  -3  -1   -0.49    0.36 
  14  -3  -1   -0.05    0.43 
  14  -3  -1    0.14    0.37 
  14  -3  -1    0.16    0.24 
  14  -3  -1   -0.11    0.27 
  14  -3  -1   -0.02    0.19 
  14  -3  -1   -0.21    0.31 
 -14   3   1   -0.46    0.26 
 -14   3   1    0.41    0.40 
  14   3  -1   -0.16    0.26 
  14   3  -1    0.06    0.28 
  14   3  -1    0.09    0.53 
  14   3  -1    0.08    0.29 
 -14   3   1   -0.17    0.39 
  14   3  -1   -0.07    0.41 
  14   3  -1    0.31    0.25 
 -14   3   1   -0.30    0.21 
  14   3  -1   -0.35    0.44 
  14   3  -1    0.16    0.26 
 -14   3   1   -0.65    0.28 
  14   3  -1   -0.01    0.29 
 -14   3   1    0.03    0.19 
  13  -3  -1    3.02    0.38 
  13  -3  -1    4.47    0.57 
  13  -3  -1    3.22    0.32 
  13  -3  -1    2.93    0.46 
  13  -3  -1    3.02    0.56 
  13  -3  -1    2.50    0.52 
  13  -3  -1    3.15    0.58 
  13  -3  -1    3.12    0.41 
  13   3  -1    3.04    0.43 
 -13   3   1    3.88    0.48 
 -13   3   1    3.51    0.57 
  13   3  -1    3.63    0.57 
  13   3  -1    3.02    0.40 
  13   3  -1    3.30    0.45 
  13   3  -1    2.70    0.40 
 -13   3   1    3.76    0.49 
 -13   3   1    2.90    0.40 
  13   3  -1    2.93    0.59 
 -13   3   1    2.70    0.30 
  13   3  -1    3.96    0.75 
  13   3  -1    3.44    0.43 
 -13   3   1    3.28    0.55 
  13   3  -1    2.99    0.41 
  12  -3  -1    0.04    0.14 
  12  -3  -1    0.11    0.27 
  12  -3  -1    0.00    0.31 
  12  -3  -1    0.17    0.22 
  12  -3  -1   -0.40    0.22 
  12  -3  -1    0.52    0.40 
  12  -3  -1    0.09    0.21 
  12  -3  -1   -0.10    0.31 
  12   3  -1    0.46    0.24 
 -12   3   1   -0.02    0.20 
  12   3  -1    0.08    0.21 
  12   3  -1    0.12    0.39 
  12   3  -1   -0.26    0.45 
  12   3  -1   -0.29    0.21 
  12   3  -1    0.28    0.36 
 -12   3   1    0.36    0.25 
  12   3  -1    0.05    0.20 
 -12   3   1    0.07    0.21 
 -12   3   1   -0.24    0.33 
 -12   3   1   -0.15    0.16 
 -12   3   1   -0.13    0.30 
  12   3  -1    0.39    0.24 
  12   3  -1   -0.16    0.18 
  11  -3  -1    1.01    0.35 
  11  -3  -1    1.31    0.32 
 -11  -3   1    1.29    0.43 
  11  -3  -1    0.88    0.31 
  11  -3  -1    0.78    0.40 
  11  -3  -1    1.29    0.27 
  11  -3  -1    0.87    0.15 
  11   3  -1    1.09    0.26 
 -11   3   1    1.08    0.21 
  11   3  -1    1.05    0.39 
 -11   3   1    1.41    0.24 
  11   3  -1    1.13    0.24 
 -11   3   1    1.36    0.41 
  11   3  -1    0.68    0.26 
 -11   3   1    1.06    0.37 
  11   3  -1    0.85    0.43 
  11   3  -1    0.68    0.25 
  11   3  -1    1.60    0.42 
 -11   3   1    1.02    0.28 
  11   3  -1    0.85    0.24 
 -11   3   1    0.94    0.28 
  10  -3  -1    0.65    0.32 
  10  -3  -1    0.36    0.24 
  10  -3  -1    0.45    0.11 
  10  -3  -1    0.50    0.21 
  10  -3  -1    0.52    0.35 
 -10  -3   1    0.33    0.28 
 -10   3   1    0.46    0.29 
 -10   3   1    0.50    0.18 
  10   3  -1    0.46    0.23 
  10   3  -1    0.24    0.19 
  10   3  -1    0.35    0.10 
 -10   3   1    0.38    0.23 
 -10   3   1    0.24    0.30 
 -10   3   1    0.42    0.20 
 -10   3   1    0.26    0.18 
  10   3  -1    0.42    0.20 
  10   3  -1    0.13    0.31 
  10   3  -1    0.29    0.19 
  10   3  -1    0.18    0.39 
  10   3  -1    0.44    0.08 
  10   3  -1    0.58    0.32 
   9  -3  -1    8.68    0.53 
  -9  -3   1    9.05    0.32 
  -9  -3   1   10.17    0.74 
   9  -3  -1   10.21    0.53 
  -9  -3   1    9.01    0.28 
   9  -3  -1    9.95    0.74 
   9  -3  -1    9.30    0.69 
  -9  -3   1    9.45    0.49 
   9   3  -1    9.28    0.34 
   9   3  -1   10.15    0.74 
  -9   3   1    8.57    0.66 
   9   3  -1    8.97    0.28 
   9   3  -1    9.51    0.50 
   9   3  -1    9.66    0.53 
  -9   3   1    9.29    0.52 
   9   3  -1    9.82    0.46 
   9   3  -1    9.04    0.64 
  -9   3   1    9.91    0.50 
  -9   3   1    9.66    0.45 
   9   3  -1    9.11    0.80 
  -9   3   1    9.29    0.50 
  -9   3   1    7.91    0.65 
   9   3  -1    9.43    0.45 
   8  -3  -1    0.60    0.21 
   8  -3  -1    0.70    0.33 
  -8  -3   1    0.89    0.15 
   8  -3  -1    0.89    0.34 
  -8  -3   1    0.76    0.32 
  -8  -3   1    0.75    0.20 
  -8  -3   1    0.98    0.13 
   8  -3  -1    1.05    0.22 
  -8  -3   1    0.73    0.34 
   8   3  -1    0.92    0.34 
  -8   3   1    1.28    0.25 
   8   3  -1    1.14    0.42 
  -8   3   1    0.98    0.33 
   8   3  -1    0.87    0.19 
  -8   3   1    0.65    0.23 
   8   3  -1    1.01    0.22 
   8   3  -1    0.88    0.16 
   8   3  -1    0.87    0.17 
  -8   3   1    0.82    0.19 
  -8   3   1    1.02    0.31 
   8   3  -1    0.97    0.12 
   7  -3  -1   24.57    0.96 
  -7  -3   1   24.46    0.99 
  -7  -3   1   24.86    0.72 
  -7  -3   1   24.88    0.58 
   7  -3  -1   25.40    0.78 
   7  -3  -1   25.20    0.98 
   7  -3  -1   24.75    0.77 
  -7  -3   1   24.28    1.00 
   7   3  -1   24.05    1.06 
  -7   3   1   24.80    0.78 
   7   3  -1   25.55    0.61 
  -7   3   1   25.32    0.96 
   7   3  -1   25.52    0.71 
   7   3  -1   25.96    0.70 
   7   3  -1   25.56    0.99 
  -7   3   1   25.29    0.78 
   7   3  -1   22.72    0.73 
   7   3  -1   25.64    0.58 
  -7   3   1   24.25    0.96 
  -7   3   1   25.91    0.72 
   6  -3  -1   16.64    0.77 
  -6  -3   1   16.08    0.45 
   6  -3  -1   15.86    0.59 
  -6  -3   1   15.73    0.48 
  -6  -3   1   15.79    0.79 
  -6  -3   1   16.57    0.81 
   6  -3  -1   16.59    0.77 
   6  -3  -1   15.20    0.56 
  -6  -3   1   15.18    0.53 
  -6   3   1   15.51    0.57 
  -6   3   1   15.35    0.55 
   6   3  -1   16.14    0.51 
   6   3  -1   14.69    0.74 
  -6   3   1   15.80    0.72 
  -6   3   1   15.45    0.75 
  -6   3   1   15.91    0.59 
   6   3  -1   15.87    0.83 
   6   3  -1   15.73    0.41 
   6   3  -1   15.16    0.51 
   6   3  -1   15.90    0.44 
   6   3  -1   16.06    0.55 
  -5  -3   1    9.32    0.39 
  -5  -3   1    9.58    0.64 
  -5  -3   1    9.12    0.43 
  -5  -3   1    8.90    0.27 
   5  -3  -1    8.84    0.59 
  -5  -3   1    8.67    0.33 
   5  -3  -1    9.44    0.57 
  -5  -3   1    9.10    0.33 
   5  -3  -1    9.61    0.45 
  -5  -3   1    8.61    0.55 
   5   3  -1    9.53    0.35 
   5   3  -1    9.61    0.38 
   5   3  -1    9.74    0.27 
  -5   3   1    9.77    0.46 
   5   3  -1    8.92    0.56 
  -5   3   1    9.40    0.43 
  -5   3   1   10.22    0.61 
   5   3  -1    9.00    0.44 
   5   3  -1    9.27    0.67 
  -5   3   1    9.24    0.41 
   5   3  -1    9.38    0.34 
  -5   3   1    9.13    0.56 
   4  -3  -1    1.81    0.24 
  -4  -3   1    2.26    0.20 
  -4  -3   1    2.45    0.13 
  -4  -3   1    2.33    0.38 
   4  -3  -1    2.28    0.21 
   4  -3  -1    2.25    0.34 
  -4  -3   1    2.07    0.27 
   4  -3  -1    3.10    0.40 
  -4  -3   1    2.36    0.22 
  -4  -3   1    2.17    0.32 
   4  -3  -1    2.47    0.16 
  -4  -3   1    2.36    0.17 
   4   3  -1    2.24    0.12 
   4   3  -1    2.33    0.18 
  -4   3   1    2.67    0.26 
   4   3  -1    2.17    0.29 
  -4   3   1    2.20    0.36 
   4   3  -1    2.91    0.43 
  -4   3   1    2.38    0.23 
   4   3  -1    2.60    0.20 
   4   3  -1    2.62    0.36 
  -4   3   1    1.91    0.29 
   4   3  -1    2.11    0.21 
   3  -3  -1    0.07    0.11 
  -3  -3   1    0.01    0.10 
  -3  -3   1    0.02    0.06 
   3  -3  -1    0.01    0.18 
   3  -3  -1    0.10    0.09 
  -3  -3   1    0.03    0.10 
  -3  -3   1    0.00    0.04 
   3  -3  -1    0.00    0.08 
   3  -3  -1   -0.11    0.17 
  -3  -3   1    0.36    0.26 
  -3  -3   1    0.07    0.16 
  -3  -3   1    0.05    0.15 
   3   3  -1    0.11    0.15 
   3   3  -1    0.06    0.09 
   3   3  -1    0.10    0.13 
   3   3  -1    0.03    0.10 
  -3   3   1    0.06    0.14 
  -3   3   1    0.12    0.08 
   3   3  -1    0.03    0.14 
  -3   3   1   -0.14    0.17 
  -3   3   1    0.25    0.14 
  -3   3   1    0.01    0.08 
  -2  -3   1    2.62    0.32 
   2  -3  -1    2.28    0.31 
   2  -3  -1    2.49    0.22 
  -2  -3   1    2.60    0.40 
   2  -3  -1    2.45    0.24 
   2  -3  -1    2.21    0.19 
  -2  -3   1    2.23    0.20 
  -2  -3   1    2.60    0.32 
  -2  -3   1    2.57    0.22 
  -2  -3   1    2.32    0.12 
   2  -3  -1    2.64    0.33 
  -2  -3   1    2.62    0.13 
   2   3  -1    2.29    0.19 
   2   3  -1    2.47    0.32 
   2   3  -1    2.23    0.30 
  -2   3   1    2.51    0.21 
  -2   3   1    2.72    0.36 
   2   3  -1    2.37    0.22 
  -2   3   1    2.46    0.31 
  -2   3   1    2.40    0.24 
   2   3  -1    2.21    0.25 
   1  -3  -1   14.90    0.50 
   1  -3  -1   14.63    0.60 
   1  -3  -1   15.09    0.50 
  -1  -3   1   14.27    0.45 
  -1  -3   1   14.12    0.53 
   1  -3  -1   14.66    0.44 
   1  -3  -1   13.78    0.62 
  -1  -3   1   14.99    0.49 
  -1  -3   1   14.24    0.61 
  -1  -3   1   15.22    0.59 
  -1   3   1   13.98    0.43 
   1   3  -1   14.79    0.44 
  -1   3   1   14.19    0.49 
   1   3  -1   14.00    0.57 
  -1   3   1   15.48    0.52 
   1   3  -1   14.82    0.48 
   1   3  -1   13.99    0.51 
  -1   3   1   14.60    0.58 
  -1   3   1   14.26    0.64 
   1   3  -1   13.78    0.59 
   0  -3   1   66.67    1.42 
   0  -3  -1   69.25    1.41 
   0  -3  -1   67.41    1.26 
   0  -3   1   66.87    1.28 
   0  -3   1   69.57    1.43 
   0  -3  -1   69.78    1.36 
   0  -3   1   67.15    1.35 
   0  -3  -1   68.55    1.55 
   0  -3   1   68.23    1.55 
   0  -3  -1   70.27    1.49 
   0   3  -1   67.32    1.41 
   0   3   1   68.20    1.35 
   0   3   1   66.84    1.40 
   0   3   1   68.78    1.47 
   0   3  -1   68.32    1.28 
   0   3  -1   70.36    1.37 
   0   3   1   70.69    1.27 
   0   3  -1   66.12    1.41 
   0   3  -1   67.23    1.54 
   0   3   1   69.44    1.56 
   1  -3   1    8.95    0.52 
  -1  -3  -1    9.36    0.51 
  -1  -3  -1    9.37    0.38 
   1  -3   1    9.93    0.42 
  -1  -3  -1    9.16    0.33 
  -1  -3  -1    9.76    0.27 
  -1  -3  -1    9.68    0.47 
   1  -3   1    9.26    0.46 
   1  -3   1    9.33    0.40 
   1  -3   1    9.36    0.35 
   1   3   1    9.30    0.33 
   1   3   1    9.45    0.38 
   1   3   1    9.09    0.49 
  -1   3  -1    9.91    0.41 
  -1   3  -1    9.87    0.46 
   1   3   1    9.30    0.45 
  -1   3  -1    9.59    0.40 
  -1   3  -1    9.31    0.35 
   1   3   1    8.68    0.45 
  -1   3  -1    8.65    0.52 
   2  -3   1    0.35    0.18 
  -2  -3  -1    0.39    0.11 
  -2  -3  -1    0.33    0.10 
  -2  -3  -1    0.36    0.24 
  -2  -3  -1    0.07    0.16 
   2  -3   1    0.18    0.12 
   2  -3   1    0.32    0.19 
  -2  -3  -1    0.15    0.15 
   2  -3   1    0.26    0.10 
   2  -3   1    0.31    0.13 
   2   3   1    0.15    0.10 
   2   3   1    0.29    0.09 
  -2   3  -1    0.34    0.12 
   2   3   1    0.15    0.16 
  -2   3  -1    0.15    0.18 
  -2   3  -1    0.28    0.10 
   2   3   1    0.40    0.19 
  -2   3  -1    0.07    0.16 
   2   3   1    0.46    0.16 
  -2   3  -1    0.31    0.13 
   3  -3   1   28.71    0.96 
   3  -3   1   29.07    0.79 
   3  -3   1   28.56    0.89 
  -3  -3  -1   29.47    0.84 
  -3  -3  -1   29.16    0.70 
   3  -3   1   28.43    0.70 
  -3  -3  -1   30.00    0.66 
  -3  -3  -1   28.70    1.05 
  -3  -3  -1   28.92    0.67 
   3  -3   1   29.30    0.70 
   3   3   1   29.79    0.70 
  -3   3  -1   30.39    0.80 
  -3   3  -1   29.52    0.71 
  -3   3  -1   27.12    0.85 
   3   3   1   28.31    0.90 
   3   3   1   29.43    0.66 
  -3   3  -1   27.98    0.94 
   3   3   1   28.00    0.84 
  -4  -3  -1    1.14    0.31 
  -4  -3  -1    0.65    0.14 
  -4  -3  -1    0.50    0.12 
   4  -3   1    0.68    0.13 
   4  -3   1    0.82    0.18 
  -4  -3  -1    0.73    0.19 
   4  -3   1    0.77    0.26 
  -4  -3  -1    0.88    0.14 
   4  -3   1    0.81    0.14 
   4  -3   1    0.62    0.22 
  -4   3  -1    0.78    0.15 
   4   3   1    1.00    0.21 
   4   3   1    0.68    0.24 
   4   3   1    0.78    0.13 
  -4   3  -1    0.79    0.25 
   4   3   1    0.95    0.14 
  -4   3  -1    0.76    0.21 
  -4   3  -1    0.85    0.17 
   4   3   1    0.69    0.29 
  -4   3  -1    0.94    0.20 
   5  -3   1   31.73    1.05 
  -5  -3  -1   31.37    1.13 
  -5  -3  -1   30.03    0.72 
   5  -3   1   31.33    0.77 
  -5  -3  -1   30.60    0.70 
  -5  -3  -1   30.89    0.82 
   5  -3   1   32.10    0.86 
   5  -3   1   32.04    0.68 
  -5  -3  -1   30.76    0.74 
   5  -3   1   30.31    0.99 
   5   3   1   32.40    0.54 
   5   3   1   31.59    1.18 
   5   3   1   29.56    0.69 
  -5   3  -1   29.25    0.95 
   5   3   1   30.08    1.01 
  -5   3  -1   31.60    1.03 
   5   3   1   31.77    0.71 
  -5   3  -1   29.87    0.83 
  -5   3  -1   30.32    0.82 
  -5   3  -1   31.50    0.86 
   5   3   1   29.49    0.83 
   5   3   1   32.07    0.77 
   6  -3   1    0.95    0.29 
   6  -3   1    0.96    0.29 
  -6  -3  -1    1.11    0.32 
  -6  -3  -1    0.75    0.16 
  -6  -3  -1    0.78    0.16 
   6  -3   1    0.91    0.15 
  -6  -3  -1    1.07    0.14 
   6  -3   1    0.99    0.23 
  -6   3  -1    0.94    0.27 
   6   3   1    0.99    0.35 
   6   3   1    1.00    0.13 
  -6   3  -1    1.00    0.21 
   6   3   1    1.43    0.32 
  -6   3  -1    0.93    0.27 
   6   3   1    1.06    0.14 
   6   3   1    1.00    0.21 
  -6   3  -1    1.25    0.22 
  -6   3  -1    0.68    0.18 
   6   3   1    1.12    0.17 
   6   3   1    0.83    0.18 
   7  -3   1    4.72    0.51 
  -7  -3  -1    4.02    0.29 
  -7  -3  -1    2.95    0.29 
   7  -3   1    3.17    0.27 
   7  -3   1    3.60    0.33 
  -7  -3  -1    3.26    0.21 
  -7  -3  -1    3.46    0.49 
   7  -3   1    3.55    0.47 
   7   3   1    3.16    0.23 
  -7   3  -1    3.19    0.43 
   7   3   1    3.31    0.51 
   7   3   1    3.13    0.25 
  -7   3  -1    3.26    0.32 
  -7   3  -1    3.56    0.35 
  -7   3  -1    3.92    0.35 
   7   3   1    3.19    0.31 
   7   3   1    3.06    0.30 
   7   3   1    3.32    0.46 
  -7   3  -1    3.11    0.45 
   7   3   1    2.93    0.20 
   8  -3   1    2.60    0.41 
   8  -3   1    2.58    0.42 
  -8  -3  -1    2.87    0.30 
   8  -3   1    3.10    0.35 
   8  -3   1    3.20    0.34 
  -8  -3  -1    3.65    0.53 
  -8  -3  -1    2.96    0.19 
  -8  -3  -1    3.28    0.25 
   8  -3   1    2.47    0.31 
  -8  -3  -1    3.36    0.33 
   8   3   1    3.05    0.53 
  -8   3  -1    3.39    0.36 
   8   3   1    3.01    0.32 
   8   3   1    3.77    0.49 
   8   3   1    2.85    0.19 
   8   3   1    3.09    0.28 
   8   3   1    2.67    0.34 
  -8   3  -1    3.26    0.33 
  -8   3  -1    3.56    0.50 
  -8   3  -1    2.76    0.42 
   8   3   1    3.17    0.27 
  -8   3  -1    2.90    0.32 
   8   3   1    3.27    0.28 
   9  -3   1   25.26    0.83 
  -9  -3  -1   26.56    0.75 
  -9  -3  -1   24.23    0.56 
  -9  -3  -1   25.07    0.52 
   9  -3   1   24.73    1.05 
  -9  -3  -1   24.66    1.11 
   9  -3   1   24.48    0.83 
  -9  -3  -1   25.27    0.80 
   9  -3   1   24.22    1.02 
   9  -3   1   25.13    0.86 
   9   3   1   25.16    0.70 
  -9   3  -1   23.43    0.84 
  -9   3  -1   25.48    0.77 
   9   3   1   25.09    0.79 
   9   3   1   25.68    0.62 
   9   3   1   25.06    1.08 
  -9   3  -1   24.80    0.80 
  -9   3  -1   25.83    1.03 
   9   3   1   24.79    1.18 
   9   3   1   24.92    0.54 
  -9   3  -1   25.51    1.03 
   9   3   1   24.82    0.84 
   9   3   1   25.48    0.70 
  -9   3  -1   25.09    0.76 
  10  -3   1    5.69    0.57 
  10  -3   1    4.67    0.47 
  10  -3   1    6.27    0.50 
 -10  -3  -1    5.03    0.42 
 -10  -3  -1    5.31    0.62 
  10  -3   1    4.65    0.43 
  10  -3   1    4.52    0.59 
  10  -3   1    4.96    0.43 
  10   3   1    4.81    0.42 
  10   3   1    4.87    0.57 
  10   3   1    4.68    0.40 
  10   3   1    5.50    0.46 
  10   3   1    5.21    0.36 
  10   3   1    5.07    0.24 
 -10   3  -1    5.51    0.40 
 -10   3  -1    5.90    0.42 
 -10   3  -1    5.25    0.46 
  10   3   1    5.19    0.39 
 -10   3  -1    5.21    0.41 
 -10   3  -1    4.67    0.56 
  10   3   1    6.33    0.69 
  10   3   1    5.20    0.77 
 -10   3  -1    5.62    0.61 
  10   3   1    5.22    0.20 
  11  -3   1   -0.12    0.31 
  11  -3   1   -0.16    0.21 
  11  -3   1    0.03    0.20 
  11  -3   1   -0.24    0.25 
  11  -3   1   -0.17    0.22 
  11  -3   1    0.14    0.22 
 -11  -3  -1    0.30    0.35 
  11   3   1   -0.14    0.16 
  11   3   1    0.15    0.42 
 -11   3  -1   -0.08    0.19 
  11   3   1    0.14    0.19 
 -11   3  -1   -0.13    0.31 
 -11   3  -1    0.31    0.19 
 -11   3  -1    0.08    0.18 
  11   3   1    0.06    0.20 
  11   3   1    0.08    0.21 
  11   3   1   -0.11    0.28 
 -11   3  -1    0.40    0.19 
  11   3   1   -0.39    0.31 
  11   3   1    0.12    0.19 
 -11   3  -1    0.16    0.31 
  12  -3   1    0.10    0.32 
  12  -3   1    0.21    0.23 
  12  -3   1   -0.30    0.22 
  12  -3   1   -0.03    0.19 
  12  -3   1    0.13    0.27 
  12  -3   1    0.14    0.20 
  12  -3   1    0.24    0.35 
 -12   3  -1   -0.04    0.17 
 -12   3  -1    0.11    0.21 
  12   3   1    0.37    0.49 
 -12   3  -1   -0.38    0.32 
  12   3   1   -0.13    0.21 
 -12   3  -1    0.06    0.23 
 -12   3  -1   -0.13    0.19 
  12   3   1    0.09    0.24 
  12   3   1    0.31    0.27 
  12   3   1   -0.12    0.19 
  12   3   1   -0.13    0.32 
  12   3   1   -0.15    0.21 
  12   3   1    0.04    0.37 
 -12   3  -1   -0.03    0.30 
  12   3   1    0.17    0.22 
  13  -3   1    9.35    0.80 
  13  -3   1    7.98    0.84 
  13  -3   1    7.86    0.63 
  13  -3   1    8.39    0.68 
  13  -3   1    8.23    0.61 
  13  -3   1    7.98    0.58 
  13  -3   1    8.19    0.49 
  13   3   1    7.85    0.59 
  13   3   1    8.78    0.77 
 -13   3  -1    8.20    0.74 
  13   3   1    7.87    0.56 
  13   3   1    8.08    0.86 
  13   3   1    7.77    0.58 
 -13   3  -1    7.69    0.60 
  13   3   1    7.37    0.48 
 -13   3  -1    7.88    0.53 
  13   3   1    8.47    0.65 
 -13   3  -1    7.57    0.64 
 -13   3  -1    7.71    0.50 
  13   3   1    8.20    0.93 
 -13   3  -1    8.71    0.81 
  13   3   1    7.18    0.67 
  14  -3   1    0.02    0.44 
  14  -3   1   -0.01    0.29 
  14  -3   1   -0.06    0.29 
  14  -3   1   -0.09    0.38 
  14  -3   1    0.06    0.23 
  14  -3   1    0.38    0.33 
  14  -3   1   -0.03    0.23 
 -14   3  -1   -0.34    0.35 
  14   3   1    0.35    0.41 
  14   3   1   -0.09    0.31 
 -14   3  -1    0.07    0.22 
  14   3   1   -0.29    0.52 
  14   3   1    0.10    0.28 
 -14   3  -1   -0.14    0.29 
  14   3   1   -0.25    0.21 
  14   3   1   -0.23    0.29 
 -14   3  -1    0.17    0.23 
  14   3   1   -0.14    0.22 
  14   3   1   -0.67    0.43 
 -14   3  -1   -0.11    0.41 
 -14   3  -1   -0.22    0.26 
  14   3   1    0.32    0.30 
  15  -3   1   10.93    0.61 
  15  -3   1   10.60    0.73 
  15  -3   1   10.04    0.82 
  15  -3   1    9.57    1.03 
  15  -3   1   11.05    0.85 
  15  -3   1   10.61    0.67 
  15   3   1    9.81    0.58 
  15   3   1   10.33    0.71 
  15   3   1   10.55    0.70 
 -15   3  -1   10.59    0.63 
  15   3   1   10.17    1.07 
 -15   3  -1   10.11    0.78 
 -15   3  -1   10.14    0.73 
  15   3   1    9.53    0.87 
 -15   3  -1   10.11    0.86 
 -15   3  -1    8.85    0.58 
 -15   3  -1   11.50    0.98 
  15   3   1   11.06    1.13 
  15   3   1   11.39    0.83 
  15   3   1    9.13    0.71 
  15   3   1   11.16    0.81 
  16  -3   1    3.05    0.43 
  16  -3   1    3.19    0.71 
  16  -3   1    3.31    0.76 
  16  -3   1    2.71    0.56 
  16  -3   1    3.06    0.50 
  16  -3   1    3.56    0.44 
  16  -3   1    2.75    0.57 
 -16   3  -1    3.20    0.39 
  16   3   1    3.08    0.47 
  16   3   1    3.01    0.57 
 -16   3  -1    2.96    0.40 
  16   3   1    2.98    0.56 
  16   3   1    3.33    0.88 
 -16   3  -1    4.25    0.57 
 -16   3  -1    3.16    0.54 
  16   3   1    2.83    0.49 
  16   3   1    3.35    0.50 
  16   3   1    2.90    0.56 
 -16   3  -1    3.30    0.56 
  16   3   1    3.16    0.42 
 -16   3  -1    2.65    0.65 
  17  -3   1    0.21    0.59 
  17  -3   1    0.07    0.67 
  17  -3   1   -0.48    0.31 
  17  -3   1    0.62    0.37 
  17  -3   1   -0.22    0.33 
  17  -3   1   -0.34    0.45 
  17  -3   1   -0.08    0.46 
  17   3   1    0.03    0.39 
 -17   3  -1   -0.35    0.51 
  17   3   1    0.48    0.38 
  17   3   1   -1.15    0.70 
 -17   3  -1    0.03    0.40 
 -17   3  -1   -0.20    0.28 
 -17   3  -1    0.05    0.42 
  17   3   1    0.21    0.46 
  17   3   1    0.09    0.35 
  17   3   1    0.83    0.63 
 -17   3  -1    0.22    0.27 
 -17   3  -1   -0.30    0.47 
  17   3   1    0.70    0.46 
  17   3   1   -0.23    0.28 
  18  -3   1    0.28    0.51 
  18  -3   1    0.61    0.71 
  18  -3   1    0.46    0.60 
  18  -3   1    0.38    0.44 
  18  -3   1    0.93    0.40 
  18  -3   1    0.80    0.36 
 -18   3  -1    0.90    0.54 
 -18   3  -1    0.33    0.47 
 -18   3  -1    2.25    0.55 
 -18   3  -1    1.00    0.77 
  18   3   1    0.94    0.92 
  18   3   1    1.75    0.58 
 -18   3  -1    0.62    0.31 
 -18   3  -1    1.13    0.34 
  18   3   1    1.14    0.50 
  18   3   1    0.16    0.33 
  18   3   1    0.99    0.47 
  18   3   1    0.31    0.59 
  18   3   1    1.19    0.59 
  18   3   1    0.71    0.45 
  18   3   1    0.23    0.74 
  19  -3   1    0.06    0.51 
  19  -3   1    0.46    0.60 
  19  -3   1    0.53    0.46 
  19  -3   1    0.81    0.68 
  19  -3   1    0.08    0.39 
  19  -3   1   -0.14    0.36 
  19  -3   1    0.63    0.76 
  19   3   1    0.16    0.43 
  19   3   1   -0.53    0.39 
  19   3   1   -0.86    0.81 
 -19   3  -1    0.64    0.53 
 -19   3  -1    0.91    0.60 
 -19   3  -1    0.38    0.32 
  19   3   1    0.87    0.56 
  19   3   1    1.36    0.71 
  19   3   1   -0.37    0.54 
  19   3   1    0.38    0.67 
  19   3   1    0.25    0.57 
 -19   3  -1   -0.57    0.49 
  19   3   1    0.58    0.49 
 -19   3  -1    0.42    0.33 
  20  -3   1    1.40    0.48 
  20  -3   1    1.69    0.65 
  20  -3   1    1.00    0.52 
  20  -3   1   -0.19    0.84 
  20  -3   1   -0.08    0.60 
  20  -3   1    0.41    0.63 
  20  -3   1   -0.47    0.72 
  20  -3   1    0.95    0.47 
  20   3   1    0.46    0.66 
 -20   3  -1    1.18    0.58 
  20   3   1    1.13    0.61 
  20   3   1    0.93    0.72 
  20   3   1    0.13    0.38 
 -20   3  -1    1.38    0.58 
 -20   3  -1    0.59    0.60 
 -20   3  -1    0.55    0.37 
  20   3   1    0.74    1.07 
  20   3   1    0.35    0.87 
 -20   3  -1    1.02    0.82 
  20   3   1    0.97    0.55 
 -20   3  -1    0.52    0.35 
  20   3   1    1.22    0.64 
  20   3   1    1.56    0.61 
  21  -3   1    0.67    0.54 
  21  -3   1   -0.15    0.55 
  21  -3   1    0.02    0.71 
  21  -3   1   -0.26    0.71 
  21  -3   1    1.28    0.86 
  21  -3   1    0.82    0.49 
  21  -3   1    0.21    0.53 
  21  -3   1   -0.09    0.86 
  21   3   1    0.26    0.46 
 -21   3  -1    0.01    0.38 
 -21   3  -1   -0.13    0.34 
  21   3   1    1.35    0.67 
 -21   3  -1    0.34    0.63 
  21   3   1    1.18    0.65 
  21   3   1    0.07    0.95 
  21   3   1    0.20    0.50 
 -21   3  -1    2.24    0.72 
  21   3   1    0.14    0.65 
 -21   3  -1    1.61    0.62 
  21   3   1    0.06    0.73 
  21   3   1    0.72    1.20 
  21   3   1    0.78    0.74 
  22  -3   1    1.64    0.99 
  22  -3   1    0.19    0.59 
  22  -3   1    0.06    0.57 
  22  -3   1    0.80    1.10 
  22  -3   1    0.01    0.51 
  22  -3   1    0.09    0.80 
  22  -3   1    0.55    0.63 
  22  -3   1   -0.17    0.84 
  22   3   1    0.30    0.81 
 -22   3  -1    0.86    0.44 
  22   3   1    0.54    1.04 
  22   3   1    0.75    0.50 
  22   3   1    0.23    0.74 
 -22   3  -1    0.43    0.74 
 -22   3  -1   -0.38    0.82 
  22   3   1    0.92    0.87 
  22   3   1   -1.49    0.60 
  22   3   1    0.53    0.59 
  22   3   1    2.22    1.41 
  22   3   1    1.00    0.81 
  23  -3   1    1.09    0.96 
  23  -3   1    1.59    1.14 
  23  -3   1    2.36    0.70 
  23  -3   1    0.73    0.70 
  23  -3   1   -0.74    1.09 
  23  -3   1    1.86    0.69 
  23  -3   1    0.74    0.57 
  23   3   1   -2.14    0.95 
 -23   3  -1    1.88    0.88 
  23   3   1    1.24    0.60 
  23   3   1   -0.73    0.79 
  23   3   1    1.49    0.78 
 -23   3  -1    2.91    0.91 
  23   3   1    1.82    0.90 
  23   3   1   -1.23    1.45 
  23   3   1   -0.76    0.94 
 -23   3  -1    0.04    0.40 
  23   3   1    2.18    1.23 
  23  -4  -1   -0.88    0.66 
  23  -4  -1    0.56    1.40 
  23  -4  -1    3.30    1.22 
  23  -4  -1   -1.09    0.71 
 -23   4   1    0.21    0.52 
  23   4  -1    1.51    1.63 
  23   4  -1   -1.00    0.65 
  23   4  -1    1.29    0.65 
  23   4  -1    0.57    1.10 
  23   4  -1   -0.50    1.00 
 -23   4   1   -0.11    0.79 
  23   4  -1    2.04    1.41 
 -23   4   1   -0.28    1.30 
 -23   4   1    0.91    0.93 
  23   4  -1    3.31    0.90 
 -23   4   1    2.14    0.92 
  22  -4  -1   -0.09    0.99 
  22  -4  -1    1.13    1.12 
  22  -4  -1   -0.84    0.68 
  22  -4  -1    0.97    0.91 
  22  -4  -1   -0.11    0.59 
  22   4  -1   -0.14    0.73 
 -22   4   1   -0.54    0.38 
 -22   4   1    0.08    1.09 
 -22   4   1   -0.58    0.79 
  22   4  -1    0.16    0.85 
  22   4  -1    0.53    1.09 
 -22   4   1   -0.30    0.42 
  22   4  -1   -0.03    0.81 
  22   4  -1   -0.49    0.94 
  22   4  -1    0.51    0.53 
  22   4  -1    1.21    0.73 
  22   4  -1    1.93    1.13 
 -22   4   1   -1.19    0.78 
 -22   4   1   -0.74    0.76 
  22   4  -1    3.22    1.50 
  21  -4  -1   -1.39    0.77 
  21  -4  -1    1.29    0.96 
  21  -4  -1   -0.19    0.84 
  21  -4  -1   -0.28    0.68 
  21  -4  -1   -0.41    0.53 
  21   4  -1    0.39    0.65 
  21   4  -1   -0.70    0.71 
  21   4  -1   -1.16    0.87 
 -21   4   1    0.48    0.77 
  21   4  -1    0.26    1.11 
  21   4  -1   -0.71    0.50 
 -21   4   1   -0.65    0.69 
  21   4  -1    0.11    0.62 
  21   4  -1   -0.63    0.54 
 -21   4   1   -0.09    0.44 
 -21   4   1    0.06    0.36 
  21   4  -1    0.34    0.69 
  21   4  -1   -0.49    1.31 
 -21   4   1    0.19    0.94 
 -21   4   1    0.32    0.74 
  20  -4  -1    0.69    0.61 
  20  -4  -1    0.26    0.86 
  20  -4  -1    0.41    0.64 
  20  -4  -1    0.99    0.52 
  20  -4  -1    1.28    0.93 
  20  -4  -1    1.08    0.74 
 -20   4   1    0.04    0.35 
 -20   4   1    0.57    0.68 
  20   4  -1   -0.46    0.45 
  20   4  -1   -0.35    0.59 
 -20   4   1    0.67    0.63 
  20   4  -1    0.76    0.59 
 -20   4   1   -0.30    0.43 
  20   4  -1    0.80    1.27 
  20   4  -1    0.42    0.62 
  20   4  -1   -0.83    0.72 
  20   4  -1    0.05    0.63 
  20   4  -1    0.49    0.50 
 -20   4   1    0.19    0.82 
  20   4  -1   -0.35    0.95 
  19  -4  -1   -0.62    0.68 
  19  -4  -1   -1.17    0.61 
  19  -4  -1   -0.49    0.42 
  19  -4  -1   -1.34    0.83 
  19  -4  -1   -0.48    0.59 
 -19   4   1    0.15    0.50 
  19   4  -1    1.16    0.59 
  19   4  -1    0.54    0.49 
  19   4  -1   -0.01    0.49 
 -19   4   1   -0.18    0.31 
  19   4  -1   -0.47    1.02 
  19   4  -1    0.65    0.59 
 -19   4   1    0.78    0.73 
  19   4  -1   -0.10    0.54 
  19   4  -1    0.78    0.69 
  19   4  -1   -0.30    0.43 
 -19   4   1    0.27    0.56 
  19   4  -1    0.67    0.87 
 -19   4   1    0.07    0.39 
  18  -4  -1   -0.62    0.55 
  18  -4  -1   -0.80    0.59 
  18  -4  -1    0.72    0.65 
  18  -4  -1    0.70    0.42 
  18  -4  -1    0.18    0.74 
  18   4  -1   -0.63    0.39 
  18   4  -1    0.73    0.50 
  18   4  -1    0.91    0.65 
 -18   4   1    0.65    0.30 
  18   4  -1    1.75    0.55 
  18   4  -1    0.15    0.77 
  18   4  -1    0.47    0.39 
  18   4  -1    0.50    0.49 
 -18   4   1    0.06    0.59 
  18   4  -1    1.13    0.94 
 -18   4   1   -0.61    0.46 
 -18   4   1    0.56    0.39 
  18   4  -1    0.28    0.48 
 -18   4   1   -0.21    0.49 
  17  -4  -1    0.64    0.41 
  17  -4  -1   -1.40    0.63 
  17  -4  -1    0.87    0.58 
  17  -4  -1    0.07    0.55 
  17   4  -1   -0.34    0.83 
  17   4  -1    0.39    0.36 
 -17   4   1    0.88    0.57 
  17   4  -1    0.68    0.39 
 -17   4   1    0.67    0.45 
  17   4  -1    0.81    0.63 
  17   4  -1    0.87    0.51 
  17   4  -1    0.79    0.43 
  17   4  -1   -0.65    0.38 
 -17   4   1    0.33    0.43 
 -17   4   1    1.62    1.01 
  17   4  -1    0.77    0.44 
  17   4  -1    0.98    0.68 
 -17   4   1    0.48    0.33 
 -17   4   1    0.45    0.28 
  16  -4  -1    1.91    0.70 
  16  -4  -1    1.80    0.43 
  16  -4  -1    1.25    0.62 
  16  -4  -1    1.51    0.56 
  16  -4  -1    1.93    0.62 
  16   4  -1    1.26    0.72 
  16   4  -1    2.39    0.46 
 -16   4   1    2.15    0.51 
 -16   4   1    1.36    0.54 
  16   4  -1    1.52    0.44 
 -16   4   1    1.20    0.61 
 -16   4   1    2.59    0.37 
 -16   4   1    2.51    0.64 
  16   4  -1    1.88    0.97 
 -16   4   1    1.80    0.41 
  16   4  -1    1.56    0.64 
  16   4  -1    2.53    0.42 
  16   4  -1    2.30    0.46 
  16   4  -1    1.77    0.46 
  16   4  -1    2.16    0.45 
  15  -4  -1    1.07    0.46 
  15  -4  -1    1.64    0.63 
  15  -4  -1    0.65    0.37 
  15  -4  -1    1.35    0.60 
  15  -4  -1    1.05    0.49 
  15  -4  -1    1.64    0.47 
  15   4  -1    1.94    0.39 
  15   4  -1    1.35    0.41 
 -15   4   1    0.94    0.39 
  15   4  -1    1.11    0.40 
 -15   4   1    1.02    0.28 
  15   4  -1    1.68    0.64 
 -15   4   1    1.45    0.38 
  15   4  -1    0.88    0.37 
  15   4  -1    1.10    0.66 
 -15   4   1    1.17    0.59 
 -15   4   1    1.48    0.42 
  15   4  -1    1.98    0.44 
  15   4  -1    1.72    0.36 
  14  -4  -1    1.08    0.52 
  14  -4  -1    0.28    0.33 
  14  -4  -1    0.46    0.53 
  14  -4  -1    1.00    0.37 
  14  -4  -1    0.44    0.49 
 -14   4   1    1.36    0.36 
  14   4  -1    0.87    0.33 
  14   4  -1    1.15    0.36 
  14   4  -1    1.37    0.33 
 -14   4   1    1.49    0.39 
  14   4  -1    0.76    0.48 
  14   4  -1    1.81    0.40 
  14   4  -1    1.26    0.71 
  14   4  -1    1.21    0.39 
  14   4  -1    1.36    0.64 
 -14   4   1    1.36    0.50 
 -14   4   1    0.87    0.28 
  14   4  -1    0.80    0.33 
 -14   4   1    1.24    0.39 
  13  -4  -1    0.26    0.40 
  13  -4  -1    0.60    0.29 
 -13  -4   1   -0.03    0.45 
  13  -4  -1    0.24    0.32 
  13  -4  -1   -0.32    0.44 
  13  -4  -1   -0.58    0.40 
  13  -4  -1    0.31    0.29 
  13   4  -1    0.11    0.26 
 -13   4   1   -0.03    0.38 
 -13   4   1   -0.12    0.30 
 -13   4   1    1.31    0.49 
  13   4  -1   -0.22    0.26 
  13   4  -1    0.59    0.47 
 -13   4   1    0.02    0.20 
 -13   4   1   -0.18    0.24 
  13   4  -1   -0.02    0.27 
  13   4  -1   -0.43    0.54 
  13   4  -1   -0.11    0.52 
  13   4  -1   -0.04    0.26 
  13   4  -1   -0.16    0.23 
  13   4  -1   -0.10    0.25 
 -13   4   1    0.05    0.29 
 -12  -4   1    4.37    0.66 
  12  -4  -1    2.58    0.53 
  12  -4  -1    3.81    0.64 
  12  -4  -1    2.75    0.42 
  12  -4  -1    2.81    0.51 
  12  -4  -1    3.41    0.45 
 -12   4   1    3.75    0.60 
 -12   4   1    2.71    0.40 
  12   4  -1    3.85    0.74 
  12   4  -1    2.70    0.35 
  12   4  -1    3.52    0.48 
 -12   4   1    4.02    0.53 
  12   4  -1    3.32    0.40 
  12   4  -1    3.13    0.18 
 -12   4   1    3.26    0.39 
  12   4  -1    4.26    0.69 
 -12   4   1    2.95    0.57 
 -12   4   1    3.59    0.45 
  12   4  -1    3.11    0.43 
  12   4  -1    3.05    0.23 
  12   4  -1    2.62    0.52 
 -11  -4   1    0.58    0.26 
  11  -4  -1    0.41    0.24 
 -11  -4   1    0.53    0.15 
  11  -4  -1    0.58    0.33 
 -11  -4   1    0.71    0.45 
  11  -4  -1    0.49    0.43 
 -11  -4   1    0.28    0.13 
  11  -4  -1    0.81    0.41 
 -11   4   1    0.60    0.26 
 -11   4   1    0.47    0.27 
  11   4  -1    0.88    0.43 
  11   4  -1    0.59    0.19 
  11   4  -1    0.69    0.28 
  11   4  -1    0.19    0.15 
  11   4  -1    0.39    0.12 
  11   4  -1    0.29    0.23 
  11   4  -1    0.12    0.50 
 -11   4   1    0.44    0.23 
 -11   4   1    0.49    0.21 
 -11   4   1    0.45    0.39 
  11   4  -1    0.29    0.41 
 -11   4   1    0.96    0.40 
  11   4  -1    0.86    0.25 
  10  -4  -1    2.86    0.49 
 -10  -4   1    3.87    0.65 
  10  -4  -1    2.77    0.39 
 -10  -4   1    2.11    0.33 
  10  -4  -1    2.98    0.54 
 -10  -4   1    3.01    0.30 
 -10  -4   1    2.53    0.24 
  10   4  -1    3.53    0.40 
  10   4  -1    3.04    0.51 
 -10   4   1    2.87    0.37 
  10   4  -1    2.83    0.36 
 -10   4   1    2.67    0.51 
 -10   4   1    3.14    0.55 
  10   4  -1    3.46    0.62 
  10   4  -1    3.16    0.31 
 -10   4   1    3.27    0.39 
  10   4  -1    3.08    0.23 
  10   4  -1    4.19    0.71 
 -10   4   1    2.77    0.39 
  10   4  -1    2.93    0.31 
  -9  -4   1    1.22    0.27 
   9  -4  -1    1.28    0.30 
  -9  -4   1    1.18    0.42 
   9  -4  -1    1.25    0.43 
  -9  -4   1    1.14    0.24 
  -9  -4   1    1.22    0.19 
   9  -4  -1    1.37    0.41 
  -9   4   1    0.80    0.39 
  -9   4   1    0.59    0.34 
   9   4  -1    1.19    0.18 
   9   4  -1    1.05    0.17 
   9   4  -1    1.17    0.23 
   9   4  -1    0.49    0.41 
   9   4  -1    0.90    0.21 
  -9   4   1    1.29    0.27 
  -9   4   1    0.97    0.26 
   9   4  -1    0.89    0.42 
  -9   4   1    1.03    0.26 
   8  -4  -1   32.43    1.28 
  -8  -4   1   31.93    1.27 
  -8  -4   1   30.66    0.90 
   8  -4  -1   31.38    1.25 
   8  -4  -1   32.33    1.01 
  -8  -4   1   31.97    1.31 
  -8  -4   1   31.11    0.76 
  -8   4   1   32.05    1.25 
  -8   4   1   31.22    1.17 
   8   4  -1   31.12    0.75 
   8   4  -1   30.75    0.88 
  -8   4   1   31.84    0.97 
  -8   4   1   30.75    0.98 
   8   4  -1   30.99    0.69 
   8   4  -1   31.13    0.86 
   8   4  -1   31.74    0.86 
   8   4  -1   31.70    1.26 
  -8   4   1   30.83    0.92 
   8   4  -1   32.44    1.42 
   7  -4  -1    5.99    0.62 
   7  -4  -1    5.62    0.45 
   7  -4  -1    4.87    0.59 
  -7  -4   1    4.45    0.62 
  -7  -4   1    4.64    0.31 
  -7  -4   1    5.32    0.41 
   7  -4  -1    4.60    0.37 
  -7  -4   1    5.29    0.39 
  -7  -4   1    6.06    0.60 
   7   4  -1    5.26    0.43 
   7   4  -1    5.46    0.36 
   7   4  -1    5.45    0.22 
   7   4  -1    5.33    0.34 
   7   4  -1    5.15    0.72 
  -7   4   1    5.64    0.40 
  -7   4   1    4.82    0.41 
  -7   4   1    5.14    0.59 
  -7   4   1    5.94    0.44 
   7   4  -1    4.93    0.30 
  -7   4   1    5.13    0.58 
   7   4  -1    5.47    0.61 
  -6  -4   1    5.53    0.37 
  -6  -4   1    5.37    0.29 
  -6  -4   1    5.03    0.32 
   6  -4  -1    6.73    0.64 
  -6  -4   1    5.45    0.60 
  -6  -4   1    4.96    0.63 
   6  -4  -1    6.52    0.64 
   6  -4  -1    5.47    0.36 
  -6  -4   1    5.24    0.43 
   6  -4  -1    5.94    0.44 
  -6   4   1    5.54    0.58 
   6   4  -1    5.79    0.33 
  -6   4   1    5.58    0.42 
  -6   4   1    6.20    0.46 
   6   4  -1    4.92    0.70 
   6   4  -1    5.68    0.44 
  -6   4   1    5.70    0.64 
   6   4  -1    5.22    0.59 
  -6   4   1    5.42    0.38 
   6   4  -1    5.47    0.32 
   6   4  -1    5.30    0.19 
   6   4  -1    4.82    0.35 
   5  -4  -1   -0.10    0.27 
   5  -4  -1    0.03    0.26 
  -5  -4   1    0.07    0.19 
  -5  -4   1    0.15    0.13 
  -5  -4   1    0.22    0.16 
  -5  -4   1    0.01    0.10 
  -5  -4   1    0.19    0.27 
  -5  -4   1   -0.06    0.26 
   5  -4  -1    0.16    0.18 
   5  -4  -1   -0.05    0.13 
  -5  -4   1    0.09    0.07 
   5   4  -1    0.52    0.27 
   5   4  -1    0.00    0.11 
   5   4  -1   -0.20    0.19 
   5   4  -1    0.09    0.16 
  -5   4   1    0.08    0.15 
  -5   4   1    0.06    0.16 
  -5   4   1   -0.16    0.20 
   5   4  -1    0.10    0.15 
  -5   4   1    0.02    0.26 
  -4  -4   1   -0.02    0.13 
   4  -4  -1    0.11    0.12 
   4  -4  -1    0.29    0.27 
   4  -4  -1    0.20    0.13 
  -4  -4   1    0.07    0.08 
  -4  -4   1    0.10    0.13 
  -4  -4   1   -0.37    0.28 
  -4  -4   1    0.06    0.06 
  -4  -4   1   -0.08    0.21 
   4  -4  -1    0.01    0.17 
  -4  -4   1    0.12    0.20 
   4  -4  -1   -0.12    0.23 
   4   4  -1    0.10    0.24 
   4   4  -1    0.03    0.16 
  -4   4   1   -0.06    0.12 
   4   4  -1   -0.05    0.12 
  -4   4   1    0.48    0.27 
  -4   4   1    0.04    0.11 
   4   4  -1   -0.03    0.11 
   4   4  -1   -0.02    0.17 
  -4   4   1    0.29    0.26 
  -4   4   1    0.53    0.20 
  -3  -4   1   38.31    1.14 
  -3  -4   1   38.39    0.91 
   3  -4  -1   38.42    1.25 
  -3  -4   1   39.83    1.39 
   3  -4  -1   39.54    1.03 
   3  -4  -1   38.10    0.90 
  -3  -4   1   36.96    0.94 
   3  -4  -1   36.99    1.17 
   3  -4  -1   38.02    0.91 
  -3  -4   1   38.09    0.68 
  -3  -4   1   39.17    0.73 
  -3  -4   1   37.57    1.17 
   3   4  -1   38.64    1.19 
  -3   4   1   38.50    0.90 
   3   4  -1   39.24    0.95 
   3   4  -1   37.94    0.89 
  -3   4   1   39.91    1.19 
   3   4  -1   37.14    1.11 
  -3   4   1   35.58    0.89 
  -3   4   1   38.91    1.03 
  -3   4   1   36.75    1.23 
   3   4  -1   39.60    1.03 
   2  -4  -1   -0.06    0.12 
  -2  -4   1    0.11    0.20 
  -2  -4   1    0.00    0.06 
  -2  -4   1   -0.19    0.21 
   2  -4  -1   -0.01    0.24 
   2  -4  -1    0.06    0.13 
   2  -4  -1   -0.14    0.21 
   2  -4  -1   -0.07    0.13 
  -2  -4   1    0.01    0.13 
  -2  -4   1   -0.07    0.07 
  -2  -4   1    0.09    0.12 
   2   4  -1   -0.03    0.20 
  -2   4   1   -0.06    0.14 
   2   4  -1    0.23    0.17 
  -2   4   1    0.11    0.20 
   2   4  -1   -0.16    0.11 
   2   4  -1    0.01    0.12 
  -2   4   1    0.24    0.25 
  -2   4   1    0.09    0.14 
   2   4  -1   -0.03    0.19 
  -1  -4   1   -0.12    0.18 
   1  -4  -1    0.32    0.24 
  -1  -4   1   -0.13    0.20 
  -1  -4   1    0.22    0.15 
   1  -4  -1    0.31    0.15 
  -1  -4   1    0.17    0.12 
   1  -4  -1    0.25    0.13 
   1  -4  -1    0.04    0.16 
  -1  -4   1   -0.22    0.16 
   1  -4  -1    0.28    0.27 
   1   4  -1    0.01    0.21 
  -1   4   1    0.01    0.11 
  -1   4   1    0.06    0.23 
   1   4  -1   -0.07    0.12 
  -1   4   1    0.09    0.16 
   1   4  -1    0.34    0.13 
   1   4  -1    0.09    0.16 
   1   4  -1    0.18    0.17 
  -1   4   1    0.00    0.14 
  -1   4   1    0.16    0.22 
   0  -4   1    1.03    0.18 
   0  -4  -1    0.91    0.23 
   0  -4   1    0.66    0.26 
   0  -4  -1    0.75    0.16 
   0  -4  -1    0.61    0.24 
   0  -4  -1    0.73    0.18 
   0  -4   1    0.72    0.22 
   0  -4  -1    0.84    0.29 
   0  -4   1    0.73    0.20 
   0  -4   1    0.55    0.22 
   0   4  -1    0.95    0.28 
   0   4  -1    0.65    0.18 
   0   4   1    0.44    0.21 
   0   4   1    0.87    0.23 
   0   4   1    0.72    0.15 
   0   4   1    0.79    0.20 
   0   4   1    1.07    0.30 
   0   4  -1    0.93    0.22 
   0   4  -1    0.76    0.17 
   0   4  -1    0.90    0.23 
  -1  -4  -1    2.76    0.28 
   1  -4   1    3.53    0.47 
  -1  -4  -1    3.05    0.20 
  -1  -4  -1    2.55    0.38 
  -1  -4  -1    3.18    0.37 
   1  -4   1    3.48    0.41 
   1  -4   1    3.30    0.28 
   1  -4   1    3.46    0.37 
  -1  -4  -1    2.78    0.25 
   1  -4   1    3.24    0.30 
   1   4   1    3.59    0.46 
  -1   4  -1    2.93    0.30 
   1   4   1    3.21    0.29 
  -1   4  -1    3.19    0.27 
  -1   4  -1    3.67    0.39 
  -1   4  -1    3.29    0.34 
   1   4   1    2.77    0.25 
   1   4   1    3.27    0.37 
  -1   4  -1    3.33    0.45 
   1   4   1    3.20    0.37 
   2  -4   1    0.25    0.24 
   2  -4   1    0.26    0.13 
  -2  -4  -1   -0.06    0.31 
  -2  -4  -1    0.26    0.21 
  -2  -4  -1    0.23    0.12 
  -2  -4  -1    0.09    0.22 
  -2  -4  -1    0.31    0.14 
  -2  -4  -1    0.12    0.07 
   2  -4   1   -0.12    0.15 
   2  -4   1    0.21    0.15 
   2  -4   1    0.20    0.22 
   2   4   1    0.17    0.14 
   2   4   1    0.08    0.20 
   2   4   1    0.28    0.21 
  -2   4  -1   -0.12    0.22 
   2   4   1    0.08    0.11 
  -2   4  -1   -0.08    0.12 
  -2   4  -1    0.28    0.17 
  -2   4  -1    0.05    0.12 
   2   4   1    0.22    0.22 
  -2   4  -1    0.35    0.23 
   3  -4   1   22.41    0.95 
   3  -4   1   22.69    0.68 
   3  -4   1   22.27    0.87 
   3  -4   1   21.49    0.64 
  -3  -4  -1   21.71    0.62 
   3  -4   1   20.89    0.73 
  -3  -4  -1   21.79    0.67 
  -3  -4  -1   21.04    0.82 
  -3  -4  -1   22.69    1.06 
  -3  -4  -1   22.26    0.57 
  -3   4  -1   21.79    0.74 
  -3   4  -1   21.79    0.65 
  -3   4  -1   22.46    0.95 
   3   4   1   21.87    0.79 
   3   4   1   21.09    0.85 
   3   4   1   21.68    0.66 
  -3   4  -1   22.05    0.84 
   3   4   1   21.20    0.84 
   3   4   1   22.19    0.61 
  -4  -4  -1    2.20    0.23 
   4  -4   1    2.04    0.30 
  -4  -4  -1    2.24    0.26 
  -4  -4  -1    1.53    0.43 
  -4  -4  -1    1.99    0.32 
   4  -4   1    2.19    0.37 
   4  -4   1    2.00    0.26 
  -4  -4  -1    1.97    0.24 
   4  -4   1    2.24    0.42 
   4   4   1    1.75    0.23 
  -4   4  -1    1.58    0.26 
   4   4   1    1.99    0.30 
  -4   4  -1    1.68    0.30 
   4   4   1    1.62    0.29 
  -4   4  -1    2.17    0.36 
   4   4   1    1.88    0.23 
  -4   4  -1    2.10    0.39 
   4   4   1    1.57    0.34 
   5  -4   1    1.63    0.36 
  -5  -4  -1    1.69    0.28 
  -5  -4  -1    1.50    0.20 
   5  -4   1    2.38    0.46 
   5  -4   1    1.59    0.22 
  -5  -4  -1    1.49    0.21 
  -5  -4  -1    1.41    0.21 
   5  -4   1    1.81    0.24 
  -5  -4  -1    1.51    0.39 
   5  -4   1    1.66    0.27 
   5   4   1    1.49    0.20 
   5   4   1    1.61    0.21 
   5   4   1    1.80    0.31 
  -5   4  -1    1.55    0.22 
   5   4   1    2.27    0.54 
  -5   4  -1    1.96    0.38 
  -5   4  -1    1.53    0.29 
  -5   4  -1    2.08    0.30 
   5   4   1    2.04    0.40 
  -5   4  -1    1.67    0.36 
  -6  -4  -1    3.87    0.31 
  -6  -4  -1    4.11    0.39 
  -6  -4  -1    3.73    0.28 
  -6  -4  -1    4.10    0.61 
   6  -4   1    4.11    0.28 
   6  -4   1    4.01    0.32 
  -6  -4  -1    3.67    0.32 
   6  -4   1    4.38    0.54 
   6  -4   1    4.08    0.42 
   6  -4   1    4.25    0.57 
  -6   4  -1    4.05    0.37 
   6   4   1    3.79    0.41 
   6   4   1    3.62    0.31 
  -6   4  -1    3.69    0.50 
  -6   4  -1    3.92    0.39 
  -6   4  -1    3.94    0.47 
   6   4   1    3.67    0.28 
  -6   4  -1    3.47    0.40 
   6   4   1    3.85    0.50 
   6   4   1    3.77    0.59 
   6   4   1    4.07    0.30 
   7  -4   1    1.08    0.40 
   7  -4   1    1.13    0.22 
   7  -4   1    1.33    0.28 
   7  -4   1    1.22    0.16 
  -7  -4  -1    1.31    0.24 
  -7  -4  -1    1.41    0.25 
  -7  -4  -1    1.20    0.18 
   7  -4   1    1.25    0.36 
  -7  -4  -1    1.37    0.43 
  -7  -4  -1    1.33    0.22 
   7   4   1    1.01    0.21 
  -7   4  -1    0.98    0.33 
   7   4   1    1.02    0.26 
   7   4   1    0.83    0.33 
   7   4   1    0.93    0.12 
  -7   4  -1    0.78    0.34 
   7   4   1    0.90    0.17 
   7   4   1    1.26    0.46 
  -7   4  -1    1.12    0.24 
  -7   4  -1    1.29    0.26 
  -7   4  -1    1.27    0.24 
   7   4   1    1.39    0.21 
   8  -4   1   44.22    1.22 
   8  -4   1   42.03    1.46 
  -8  -4  -1   43.48    1.06 
   8  -4   1   45.10    1.10 
   8  -4   1   44.10    1.47 
  -8  -4  -1   43.40    1.57 
  -8  -4  -1   42.39    1.07 
   8  -4   1   44.42    0.87 
  -8  -4  -1   43.28    0.94 
  -8   4  -1   43.56    1.20 
  -8   4  -1   45.06    1.21 
   8   4   1   42.40    1.67 
   8   4   1   45.27    1.49 
   8   4   1   44.21    0.96 
   8   4   1   43.80    1.12 
   8   4   1   42.69    1.00 
   8   4   1   44.13    0.83 
  -8   4  -1   42.68    1.40 
  -8   4  -1   43.17    1.17 
   8   4   1   42.66    1.11 
  -8   4  -1   42.83    1.45 
   9  -4   1    0.82    0.21 
  -9  -4  -1    0.84    0.17 
   9  -4   1    1.02    0.27 
   9  -4   1    0.82    0.24 
  -9  -4  -1    0.98    0.22 
  -9  -4  -1    0.88    0.23 
   9  -4   1    0.89    0.39 
  -9  -4  -1    0.83    0.25 
   9  -4   1    0.93    0.38 
  -9  -4  -1    1.03    0.41 
   9  -4   1    0.86    0.16 
   9   4   1    0.97    0.53 
  -9   4  -1    1.00    0.41 
   9   4   1    1.14    0.17 
  -9   4  -1    1.04    0.28 
   9   4   1    0.97    0.20 
  -9   4  -1    1.12    0.34 
   9   4   1    0.96    0.23 
   9   4   1    0.92    0.16 
  -9   4  -1    0.87    0.26 
  -9   4  -1    1.25    0.25 
   9   4   1    0.68    0.22 
   9   4   1    0.86    0.39 
  10  -4   1    0.44    0.25 
 -10  -4  -1    0.13    0.20 
 -10  -4  -1    0.07    0.38 
  10  -4   1    0.39    0.42 
  10  -4   1    0.37    0.26 
  10  -4   1    0.50    0.20 
 -10  -4  -1    0.34    0.13 
 -10  -4  -1    0.53    0.20 
  10  -4   1    0.02    0.35 
 -10  -4  -1    0.45    0.18 
 -10   4  -1   -0.10    0.37 
 -10   4  -1    0.48    0.26 
  10   4   1    1.13    0.55 
  10   4   1    0.26    0.18 
  10   4   1    0.20    0.21 
 -10   4  -1    0.53    0.24 
 -10   4  -1   -0.19    0.29 
  10   4   1    0.05    0.41 
  10   4   1    0.25    0.18 
  10   4   1    0.32    0.16 
  10   4   1    0.41    0.22 
 -10   4  -1    0.40    0.22 
 -11  -4  -1    0.87    0.13 
  11  -4   1    0.52    0.21 
 -11  -4  -1    0.73    0.16 
  11  -4   1    0.94    0.45 
  11  -4   1    1.09    0.32 
  11  -4   1    0.86    0.32 
 -11  -4  -1    1.33    0.52 
  11  -4   1    0.42    0.43 
  11   4   1    0.97    0.20 
 -11   4  -1    0.34    0.27 
  11   4   1    0.57    0.40 
  11   4   1    0.44    0.25 
  11   4   1    0.59    0.20 
  11   4   1    0.81    0.14 
  11   4   1    0.75    0.49 
 -11   4  -1    1.08    0.25 
 -11   4  -1    1.56    0.32 
  11   4   1    0.62    0.21 
  11   4   1    0.77    0.21 
 -11   4  -1    0.79    0.43 
 -11   4  -1    1.15    0.38 
  11   4   1    0.59    0.43 
 -11   4  -1    0.71    0.26 
  12  -4   1    1.19    0.29 
  12  -4   1    1.86    0.39 
  12  -4   1    1.78    0.44 
  12  -4   1    1.15    0.53 
 -12  -4  -1    1.17    0.50 
  12  -4   1    1.36    0.36 
  12  -4   1    1.13    0.19 
  12   4   1    1.58    0.62 
 -12   4  -1    1.71    0.31 
  12   4   1    1.76    0.37 
  12   4   1    1.29    0.52 
 -12   4  -1    1.45    0.51 
  12   4   1    1.47    0.26 
  12   4   1    1.24    0.14 
  12   4   1    0.75    0.45 
 -12   4  -1    1.03    0.32 
  12   4   1    1.33    0.33 
  12   4   1    1.34    0.17 
 -12   4  -1    1.76    0.46 
 -12   4  -1    1.39    0.32 
 -12   4  -1    1.60    0.34 
  12   4   1    1.42    0.27 
  12   4   1    1.24    0.31 
  13  -4   1    2.27    0.59 
  13  -4   1    3.12    0.58 
  13  -4   1    2.03    0.43 
  13  -4   1    2.26    0.28 
  13  -4   1    2.01    0.38 
 -13  -4  -1    2.21    0.63 
  13   4   1    2.27    0.45 
  13   4   1    2.85    0.77 
  13   4   1    1.82    0.55 
 -13   4  -1    1.40    0.34 
 -13   4  -1    1.40    0.36 
  13   4   1    2.78    0.43 
  13   4   1    1.63    0.56 
 -13   4  -1    1.95    0.54 
  13   4   1    2.10    0.31 
  13   4   1    2.63    0.43 
 -13   4  -1    1.98    0.39 
  13   4   1    2.00    0.33 
 -13   4  -1    2.24    0.37 
 -13   4  -1    2.24    0.55 
  14  -4   1    1.40    0.62 
  14  -4   1    0.83    0.36 
  14  -4   1    1.56    0.40 
  14  -4   1    1.82    0.58 
  14  -4   1    1.50    0.23 
 -14   4  -1    1.76    0.53 
  14   4   1    1.33    0.34 
  14   4   1    0.92    0.50 
  14   4   1    1.32    0.30 
 -14   4  -1    0.96    0.30 
  14   4   1    1.27    0.34 
 -14   4  -1    1.89    0.41 
 -14   4  -1    1.92    0.39 
  14   4   1    1.03    0.65 
 -14   4  -1    0.67    0.32 
  14   4   1    0.44    0.54 
  14   4   1    1.77    0.39 
  14   4   1    1.64    0.43 
  14   4   1    1.37    0.42 
  15  -4   1    0.03    0.58 
  15  -4   1   -0.01    0.37 
  15  -4   1    0.25    0.20 
  15  -4   1   -0.03    0.44 
  15  -4   1    0.36    0.33 
  15   4   1    0.74    0.62 
 -15   4  -1   -0.19    0.35 
  15   4   1   -0.19    0.30 
  15   4   1    0.05    0.26 
 -15   4  -1    0.14    0.28 
 -15   4  -1    0.28    0.40 
  15   4   1    0.63    0.50 
  15   4   1    0.36    0.35 
  15   4   1    0.81    0.38 
  15   4   1    0.11    0.32 
 -15   4  -1    0.32    0.30 
  15   4   1   -0.10    0.37 
 -15   4  -1    0.65    0.52 
  16  -4   1   -0.25    0.37 
  16  -4   1   -0.06    0.51 
  16  -4   1   -0.20    0.24 
  16  -4   1    0.38    0.41 
  16  -4   1    0.25    0.55 
 -16   4  -1    0.23    0.31 
 -16   4  -1    0.64    0.41 
 -16   4  -1    0.25    0.52 
 -16   4  -1    0.40    0.51 
  16   4   1    0.18    0.35 
  16   4   1    0.14    0.40 
  16   4   1    0.99    0.41 
 -16   4  -1    0.53    0.38 
  16   4   1    0.68    0.40 
  16   4   1   -1.62    0.60 
 -16   4  -1   -0.05    0.30 
  16   4   1    0.14    0.39 
  16   4   1    0.37    0.30 
  16   4   1    0.69    0.56 
  16   4   1    0.57    0.82 
  17  -4   1    0.22    0.26 
  17  -4   1    0.50    0.61 
  17  -4   1    0.43    0.38 
  17  -4   1   -0.19    0.70 
  17  -4   1    0.27    0.59 
  17   4   1    0.12    0.39 
 -17   4  -1    0.28    0.32 
 -17   4  -1   -0.31    0.44 
 -17   4  -1   -0.28    0.42 
  17   4   1    0.35    0.29 
 -17   4  -1    0.18    0.51 
 -17   4  -1   -0.01    0.32 
  17   4   1    0.43    0.41 
  17   4   1   -0.39    0.46 
  17   4   1   -1.22    0.54 
  17   4   1    0.41    0.43 
  17   4   1   -0.38    0.42 
  17   4   1   -0.53    0.77 
  17   4   1    0.17    0.71 
  18  -4   1   -0.13    0.77 
  18  -4   1    0.36    0.27 
  18  -4   1    0.04    0.44 
  18  -4   1    0.54    0.60 
  18  -4   1   -0.87    0.59 
  18  -4   1   -0.09    0.70 
 -18   4  -1   -0.43    0.49 
  18   4   1    0.37    0.47 
  18   4   1    0.87    0.47 
  18   4   1    0.52    0.91 
  18   4   1    0.71    0.46 
  18   4   1   -0.77    0.77 
 -18   4  -1    0.53    0.37 
  18   4   1    0.30    0.54 
 -18   4  -1    0.56    0.59 
  18   4   1    1.09    0.54 
  18   4   1    1.12    0.39 
 -18   4  -1   -0.26    0.45 
 -18   4  -1    0.72    0.36 
  18   4   1    0.74    0.64 
  19  -4   1    1.09    0.63 
  19  -4   1    1.29    0.35 
  19  -4   1   -0.43    0.63 
  19  -4   1    1.30    0.80 
  19  -4   1    0.21    0.44 
  19  -4   1    1.07    0.75 
 -19   4  -1    0.09    0.53 
 -19   4  -1    0.47    0.51 
  19   4   1    0.62    0.50 
 -19   4  -1    0.61    0.38 
 -19   4  -1    0.32    0.41 
  19   4   1    0.64    0.63 
  19   4   1    0.92    0.65 
  19   4   1    0.88    0.70 
  19   4   1    0.90    0.39 
  19   4   1    1.17    0.52 
 -19   4  -1    0.98    0.75 
  19   4   1    0.10    0.92 
  19   4   1    0.40    1.10 
  19   4   1    0.43    0.50 
  20  -4   1    0.20    0.37 
  20  -4   1   -0.74    0.69 
  20  -4   1   -0.19    0.61 
  20  -4   1    0.11    0.62 
  20  -4   1   -0.42    0.84 
  20  -4   1   -0.41    0.51 
  20   4   1    0.33    0.69 
 -20   4  -1    0.09    0.45 
  20   4   1    0.26    1.23 
 -20   4  -1    0.58    0.61 
 -20   4  -1   -0.70    0.37 
  20   4   1   -0.48    0.54 
  20   4   1    1.31    0.66 
 -20   4  -1    0.19    0.67 
  20   4   1   -0.33    0.42 
 -20   4  -1    0.54    0.85 
  20   4   1    0.02    0.76 
  20   4   1   -0.51    0.53 
 -20   4  -1   -0.61    0.81 
  20   4   1    0.08    0.57 
  20   4   1   -0.48    0.86 
  21  -4   1   -0.42    0.55 
  21  -4   1    0.33    0.51 
  21  -4   1    0.01    0.38 
  21  -4   1    0.44    0.75 
  21  -4   1    0.49    0.94 
  21  -4   1   -0.49    0.73 
  21  -4   1   -0.14    1.09 
 -21   4  -1   -0.11    0.41 
  21   4   1    0.37    0.64 
  21   4   1   -1.16    0.83 
  21   4   1   -2.39    0.99 
 -21   4  -1   -0.77    0.67 
  21   4   1    1.23    0.97 
 -21   4  -1    0.36    0.43 
  21   4   1    0.67    0.48 
  21   4   1   -2.20    1.17 
 -21   4  -1    2.07    0.72 
  21   4   1    0.62    0.70 
 -21   4  -1   -0.36    0.68 
  21   4   1    1.86    0.69 
  21   4   1   -0.98    0.74 
 -21   4  -1   -1.75    0.94 
  22  -4   1    2.39    1.02 
  22  -4   1    2.41    0.66 
  22  -4   1    2.63    0.69 
  22  -4   1    4.57    0.87 
  22  -4   1    1.46    1.26 
  22  -4   1    2.77    0.49 
  22  -4   1    1.75    0.92 
  22   4   1    3.56    0.65 
  22   4   1    0.57    1.28 
  22   4   1    2.88    0.78 
  22   4   1    3.92    1.06 
  22   4   1    3.01    0.80 
 -22   4  -1    3.52    0.56 
 -22   4  -1    4.80    1.02 
 -22   4  -1    3.73    1.04 
 -22   4  -1    3.30    0.88 
  22   4   1    4.33    1.04 
  22   4   1    1.80    0.72 
  22   4   1    2.22    1.64 
 -22   4  -1    3.15    1.13 
  22   4   1    2.72    1.08 
  23  -4   1   -0.32    0.69 
  23  -4   1    0.08    0.72 
  23  -4   1    0.79    0.44 
  23  -4   1   -0.28    1.12 
  23  -4   1    0.16    0.68 
  23  -4   1   -1.19    1.20 
  23   4   1    1.96    0.96 
  23   4   1    0.91    0.82 
 -23   4  -1    1.21    0.97 
  23   4   1    1.24    0.90 
 -23   4  -1   -0.07    0.52 
  23   4   1    0.46    0.71 
 -23   4  -1    0.92    0.89 
  23   4   1   -0.41    1.01 
  23   4   1    0.06    1.38 
 -23   4  -1    0.37    0.83 
 -23   4  -1   -0.66    0.48 
  23   4   1    0.06    0.56 
  23   4   1    0.82    1.62 
  23   4   1    0.21    0.87 
  22  -5  -1    0.46    0.87 
  22  -5  -1   -1.56    0.57 
  22  -5  -1   -1.10    1.23 
  22  -5  -1    1.31    1.07 
  22  -5  -1    0.22    0.73 
  22  -5  -1    0.00    1.10 
 -22   5   1    0.04    0.60 
  22   5  -1    0.86    0.77 
 -22   5   1    0.80    0.43 
  22   5  -1   -0.15    0.76 
  22   5  -1    1.54    1.61 
  22   5  -1    0.31    0.91 
  22   5  -1   -1.12    1.06 
  22   5  -1   -0.15    0.72 
  22   5  -1   -1.04    1.39 
  22   5  -1   -1.07    0.63 
 -22   5   1    1.42    1.03 
  22   5  -1   -0.85    0.67 
 -22   5   1   -0.64    1.23 
 -22   5   1    0.87    0.90 
 -22   5   1    0.15    0.89 
  21  -5  -1    0.21    0.77 
  21  -5  -1    2.76    1.04 
  21  -5  -1   -0.03    0.57 
  21  -5  -1    0.36    0.65 
  21  -5  -1   -0.11    1.08 
  21  -5  -1   -0.68    0.85 
 -21   5   1    1.26    0.80 
  21   5  -1    1.47    0.68 
 -21   5   1   -0.54    0.73 
 -21   5   1   -0.34    1.10 
 -21   5   1   -0.70    0.53 
  21   5  -1    0.17    0.64 
 -21   5   1    1.03    0.90 
  21   5  -1    0.38    1.13 
  21   5  -1   -1.01    1.40 
  21   5  -1    0.39    1.01 
  21   5  -1    0.14    0.78 
  21   5  -1   -0.36    0.51 
  21   5  -1    0.17    0.67 
  21   5  -1    0.11    0.79 
 -21   5   1    0.78    0.42 
  20  -5  -1    1.82    0.93 
  20  -5  -1   -0.06    0.51 
  20  -5  -1    1.01    0.57 
  20  -5  -1   -0.60    1.02 
  20  -5  -1    0.60    0.73 
  20  -5  -1    0.90    0.81 
  20   5  -1   -0.08    0.49 
  20   5  -1   -0.58    0.58 
 -20   5   1   -0.75    0.68 
  20   5  -1    0.77    0.67 
  20   5  -1    1.16    0.65 
 -20   5   1   -0.14    0.84 
  20   5  -1    1.20    0.88 
  20   5  -1   -0.15    0.54 
 -20   5   1   -0.85    0.51 
 -20   5   1   -0.10    0.59 
  20   5  -1   -1.85    0.96 
 -20   5   1    0.92    0.92 
  20   5  -1   -0.73    0.56 
 -20   5   1   -0.39    0.36 
  20   5  -1   -2.16    1.23 
  19  -5  -1    0.80    0.50 
  19  -5  -1   -0.41    0.82 
  19  -5  -1    0.27    0.73 
  19  -5  -1   -0.73    0.92 
  19  -5  -1    0.52    0.65 
  19  -5  -1   -1.02    0.70 
  19   5  -1    1.24    0.59 
  19   5  -1    0.67    0.81 
 -19   5   1   -0.96    0.80 
 -19   5   1   -0.02    0.47 
  19   5  -1    0.50    0.64 
 -19   5   1    0.86    0.65 
 -19   5   1    0.03    0.83 
  19   5  -1    0.45    0.49 
  19   5  -1    0.12    0.95 
 -19   5   1    0.42    0.35 
  19   5  -1    0.30    1.30 
  19   5  -1    0.14    0.59 
  19   5  -1    0.73    0.61 
 -19   5   1    0.61    0.64 
  19   5  -1   -0.20    0.45 
  18  -5  -1    0.55    0.58 
  18  -5  -1    0.05    0.69 
  18  -5  -1    0.39    0.40 
  18  -5  -1    0.04    0.88 
  18  -5  -1    0.52    0.50 
  18  -5  -1    0.09    0.75 
  18   5  -1   -1.35    0.68 
  18   5  -1    1.70    1.02 
  18   5  -1   -0.23    0.42 
 -18   5   1    0.75    0.44 
  18   5  -1    2.16    1.04 
 -18   5   1    0.13    0.51 
 -18   5   1   -0.18    0.55 
 -18   5   1    1.16    0.81 
  18   5  -1   -0.62    0.45 
 -18   5   1    1.06    0.78 
  18   5  -1    0.71    0.47 
 -18   5   1    1.06    0.37 
  18   5  -1    0.81    0.45 
  18   5  -1   -0.08    0.55 
  18   5  -1    0.96    0.51 
  17  -5  -1   -0.61    0.67 
  17  -5  -1   -0.94    0.71 
  17  -5  -1    0.79    0.48 
 -17   5   1   -0.05    0.70 
  17   5  -1    0.74    0.50 
  17   5  -1    0.01    0.45 
  17   5  -1    0.08    0.38 
 -17   5   1   -0.18    0.30 
  17   5  -1    0.40    0.47 
  17   5  -1   -0.05    0.48 
  17   5  -1    0.91    0.69 
 -17   5   1    0.30    0.53 
  17   5  -1    0.79    1.01 
 -17   5   1    0.15    0.46 
  17   5  -1   -0.57    0.70 
 -17   5   1   -0.37    0.38 
  17   5  -1    0.29    0.37 
  16  -5  -1    2.30    0.59 
  16  -5  -1    2.64    0.79 
  16  -5  -1    3.58    0.89 
  16  -5  -1    3.78    0.61 
  16  -5  -1    4.02    0.75 
  16   5  -1    4.14    0.52 
 -16   5   1    3.40    0.62 
  16   5  -1    3.89    0.85 
  16   5  -1    3.79    0.57 
  16   5  -1    4.40    0.62 
  16   5  -1    3.45    1.11 
 -16   5   1    4.03    0.62 
  16   5  -1    3.65    0.92 
  16   5  -1    3.47    0.57 
 -16   5   1    2.56    0.78 
 -16   5   1    4.21    0.46 
  16   5  -1    4.20    0.50 
  16   5  -1    4.31    0.59 
 -16   5   1    3.17    0.53 
  15  -5  -1    0.02    0.41 
  15  -5  -1    0.49    0.57 
  15  -5  -1   -0.10    0.68 
  15  -5  -1   -0.19    0.38 
 -15  -5   1    0.17    0.61 
  15  -5  -1    0.04    0.33 
 -15   5   1   -0.56    0.57 
 -15   5   1   -0.52    0.45 
  15   5  -1   -1.04    0.77 
 -15   5   1    0.49    0.40 
  15   5  -1   -0.17    0.35 
  15   5  -1    0.09    0.34 
  15   5  -1   -0.27    0.29 
 -15   5   1   -0.25    0.50 
  15   5  -1    0.18    0.29 
 -15   5   1   -0.07    0.32 
  15   5  -1   -0.13    0.35 
  15   5  -1   -0.71    0.60 
 -15   5   1   -0.06    0.35 
  15   5  -1    0.34    0.38 
  14  -5  -1    0.17    0.35 
  14  -5  -1    0.29    0.35 
  14  -5  -1   -0.38    0.28 
 -14  -5   1    0.52    0.53 
  14  -5  -1    0.32    0.56 
  14  -5  -1   -0.12    0.58 
  14  -5  -1    0.16    0.50 
 -14   5   1    0.20    0.52 
  14   5  -1    0.22    0.27 
  14   5  -1   -0.26    0.33 
  14   5  -1   -0.43    0.53 
  14   5  -1    0.62    0.37 
 -14   5   1   -0.58    0.25 
 -14   5   1   -0.11    0.54 
 -14   5   1   -0.67    0.33 
  14   5  -1    0.30    0.60 
  14   5  -1    0.05    0.84 
  14   5  -1    0.38    0.30 
 -14   5   1   -0.03    0.32 
 -14   5   1    0.11    0.35 
  13  -5  -1    1.33    0.42 
  13  -5  -1    0.23    0.50 
  13  -5  -1    0.61    0.34 
  13  -5  -1    1.28    0.37 
 -13  -5   1    0.75    0.15 
 -13  -5   1    0.97    0.19 
  13  -5  -1    1.41    0.56 
 -13  -5   1    1.36    0.54 
  13  -5  -1    1.64    0.63 
  13   5  -1    0.75    0.35 
 -13   5   1    1.22    0.33 
 -13   5   1    0.48    0.34 
  13   5  -1    1.09    0.22 
  13   5  -1    1.02    0.26 
  13   5  -1    1.10    0.79 
  13   5  -1    0.68    0.67 
 -13   5   1    0.83    0.36 
 -13   5   1    1.38    0.54 
  13   5  -1    1.03    0.32 
 -13   5   1    0.72    0.34 
  13   5  -1    0.19    0.34 
 -13   5   1    1.65    0.63 
 -12  -5   1    0.27    0.22 
  12  -5  -1    0.66    0.48 
 -12  -5   1    0.45    0.19 
  12  -5  -1    0.35    0.27 
 -12  -5   1    0.55    0.52 
  12  -5  -1    0.71    0.35 
 -12  -5   1    0.79    0.32 
  12  -5  -1    1.32    0.60 
  12  -5  -1    0.39    0.44 
 -12   5   1    0.88    0.51 
 -12   5   1    0.35    0.30 
  12   5  -1    0.30    0.27 
  12   5  -1    0.74    0.17 
  12   5  -1    0.34    0.19 
  12   5  -1    0.33    0.50 
  12   5  -1    0.20    0.61 
  12   5  -1    0.46    0.29 
 -12   5   1    0.17    0.47 
  12   5  -1    0.50    0.22 
 -12   5   1    0.26    0.33 
 -12   5   1    0.42    0.29 
 -12   5   1    0.54    0.30 
  12   5  -1    0.45    0.32 
  12   5  -1    1.29    0.57 
 -11  -5   1    0.02    0.17 
  11  -5  -1    0.06    0.42 
  11  -5  -1   -0.09    0.24 
  11  -5  -1    0.31    0.39 
  11  -5  -1   -0.15    0.26 
 -11  -5   1    0.06    0.22 
 -11  -5   1   -0.18    0.27 
  11  -5  -1    0.00    0.46 
 -11  -5   1    0.55    0.50 
  11   5  -1    0.31    0.16 
  11   5  -1   -0.02    0.17 
 -11   5   1    0.39    0.28 
 -11   5   1    0.15    0.26 
 -11   5   1    0.11    0.44 
  11   5  -1    0.49    0.44 
 -11   5   1    0.38    0.46 
  11   5  -1    0.41    0.26 
  11   5  -1    0.62    0.67 
  11   5  -1    0.06    0.24 
 -11   5   1   -0.05    0.25 
  10  -5  -1    0.27    0.44 
 -10  -5   1   -0.02    0.45 
  10  -5  -1    0.34    0.24 
  10  -5  -1   -0.14    0.35 
 -10  -5   1    0.33    0.26 
  10  -5  -1    0.35    0.29 
 -10  -5   1    0.46    0.19 
  10  -5  -1    0.65    0.42 
  10   5  -1    0.16    0.21 
 -10   5   1    0.02    0.28 
  10   5  -1    0.05    0.47 
 -10   5   1   -0.31    0.44 
 -10   5   1   -0.19    0.38 
  10   5  -1    0.04    0.13 
 -10   5   1   -0.02    0.25 
  10   5  -1    0.43    0.25 
  10   5  -1    0.19    0.16 
 -10   5   1    0.08    0.26 
  10   5  -1   -0.21    0.55 
  10   5  -1    0.32    0.23 
   9  -5  -1    1.84    0.52 
  -9  -5   1    1.59    0.26 
  -9  -5   1    1.51    0.32 
   9  -5  -1    1.69    0.30 
  -9  -5   1    2.03    0.56 
   9  -5  -1    1.43    0.47 
   9  -5  -1    1.97    0.37 
   9   5  -1    1.43    0.24 
  -9   5   1    1.36    0.51 
   9   5  -1    1.57    0.29 
  -9   5   1    1.30    0.32 
   9   5  -1    1.40    0.18 
   9   5  -1    1.20    0.54 
   9   5  -1    1.99    0.35 
   9   5  -1    1.27    0.27 
  -9   5   1    1.66    0.35 
   9   5  -1    0.88    0.50 
  -9   5   1    1.72    0.33 
  -9   5   1    1.57    0.51 
  -8  -5   1    0.32    0.18 
  -8  -5   1   -0.27    0.37 
  -8  -5   1   -0.13    0.35 
   8  -5  -1    0.35    0.35 
   8  -5  -1    0.40    0.27 
   8  -5  -1    0.28    0.41 
  -8  -5   1    0.45    0.27 
   8  -5  -1    0.40    0.21 
  -8  -5   1    0.34    0.22 
   8   5  -1    0.56    0.55 
   8   5  -1    0.20    0.16 
  -8   5   1    0.22    0.24 
  -8   5   1    0.25    0.34 
  -8   5   1   -0.56    0.34 
   8   5  -1   -0.07    0.38 
   8   5  -1    0.49    0.20 
  -8   5   1    0.27    0.25 
   8   5  -1    0.15    0.17 
   8   5  -1    0.26    0.27 
  -8   5   1    0.71    0.24 
  -7  -5   1    0.44    0.35 
   7  -5  -1   -0.08    0.36 
   7  -5  -1    0.07    0.41 
  -7  -5   1    0.41    0.41 
  -7  -5   1    0.02    0.24 
  -7  -5   1    0.05    0.17 
  -7  -5   1    0.22    0.22 
   7  -5  -1   -0.10    0.17 
   7  -5  -1    0.00    0.23 
  -7   5   1    0.06    0.25 
   7   5  -1    0.21    0.36 
   7   5  -1   -0.10    0.24 
   7   5  -1    0.08    0.16 
  -7   5   1    0.34    0.31 
   7   5  -1   -0.25    0.23 
  -7   5   1    0.51    0.41 
  -7   5   1   -0.17    0.24 
  -7   5   1    0.24    0.22 
   7   5  -1   -0.13    0.16 
   6  -5  -1    8.56    0.58 
   6  -5  -1    8.82    0.80 
  -6  -5   1    8.94    0.74 
   6  -5  -1    7.91    0.46 
  -6  -5   1    7.86    0.36 
  -6  -5   1    8.36    0.63 
   6  -5  -1    8.38    0.71 
  -6  -5   1    8.55    0.84 
  -6  -5   1    7.61    0.49 
  -6  -5   1    8.06    0.45 
   6   5  -1    8.74    0.58 
   6   5  -1    8.25    0.69 
   6   5  -1    7.96    0.46 
   6   5  -1    8.50    0.46 
  -6   5   1    8.12    0.73 
   6   5  -1    7.67    0.61 
  -6   5   1    7.34    0.54 
  -6   5   1    6.91    0.77 
  -6   5   1    8.57    0.50 
  -6   5   1    8.43    0.60 
  -5  -5   1    0.20    0.11 
  -5  -5   1    0.18    0.34 
   5  -5  -1    0.24    0.32 
  -5  -5   1    0.26    0.40 
  -5  -5   1   -0.19    0.23 
   5  -5  -1    0.38    0.27 
  -5  -5   1    0.37    0.18 
  -5  -5   1    0.03    0.15 
   5  -5  -1    0.59    0.37 
   5  -5  -1    0.49    0.19 
   5   5  -1    0.28    0.23 
   5   5  -1    0.13    0.33 
  -5   5   1    0.63    0.36 
   5   5  -1    0.29    0.25 
  -5   5   1    0.37    0.23 
   5   5  -1    0.20    0.18 
   5   5  -1    0.09    0.16 
  -5   5   1    0.34    0.30 
  -5   5   1    0.54    0.18 
   4  -5  -1    4.86    0.46 
   4  -5  -1    6.30    0.71 
  -4  -5   1    4.96    0.24 
  -4  -5   1    5.69    0.57 
  -4  -5   1    5.03    0.40 
   4  -5  -1    4.98    0.63 
  -4  -5   1    4.95    0.71 
   4  -5  -1    4.86    0.38 
  -4  -5   1    4.99    0.39 
  -4  -5   1    4.84    0.18 
  -4  -5   1    5.09    0.54 
   4   5  -1    3.97    0.46 
   4   5  -1    5.40    0.54 
   4   5  -1    4.66    0.37 
   4   5  -1    5.05    0.39 
  -4   5   1    4.96    0.37 
   4   5  -1    5.18    0.61 
  -4   5   1    4.39    0.55 
  -4   5   1    5.05    0.44 
  -4   5   1    4.79    0.36 
  -4   5   1    5.75    0.68 
   3  -5  -1    0.87    0.23 
   3  -5  -1    0.63    0.23 
  -3  -5   1    0.61    0.22 
   3  -5  -1    0.67    0.20 
  -3  -5   1    0.71    0.10 
  -3  -5   1    0.77    0.22 
  -3  -5   1    1.20    0.50 
   3  -5  -1    0.82    0.37 
   3  -5  -1    0.68    0.39 
  -3  -5   1    0.56    0.30 
  -3  -5   1    0.63    0.11 
  -3  -5   1    0.11    0.25 
   3   5  -1    0.69    0.29 
   3   5  -1    0.44    0.29 
  -3   5   1    0.78    0.22 
   3   5  -1    0.69    0.17 
  -3   5   1    0.71    0.31 
   3   5  -1    0.74    0.20 
  -3   5   1    0.07    0.35 
  -3   5   1    0.99    0.27 
   3   5  -1    0.78    0.27 
   2  -5  -1    2.47    0.34 
  -2  -5   1    2.24    0.29 
  -2  -5   1    2.21    0.43 
  -2  -5   1    1.92    0.37 
   2  -5  -1    2.68    0.37 
  -2  -5   1    2.48    0.34 
  -2  -5   1    2.08    0.17 
   2  -5  -1    2.61    0.30 
   2  -5  -1    2.19    0.46 
   2  -5  -1    1.56    0.37 
   2   5  -1    2.41    0.36 
   2   5  -1    1.98    0.26 
   2   5  -1    2.34    0.39 
  -2   5   1    2.39    0.41 
   2   5  -1    2.14    0.39 
   2   5  -1    2.01    0.29 
  -2   5   1    1.97    0.45 
  -2   5   1    2.23    0.31 
  -2   5   1    2.22    0.34 
   1  -5  -1    8.01    0.72 
   1  -5  -1    8.87    0.52 
   1  -5  -1    8.55    0.45 
  -1  -5   1    8.68    0.58 
  -1  -5   1    8.39    0.44 
  -1  -5   1    8.95    0.51 
  -1  -5   1    7.27    0.63 
   1  -5  -1    8.45    0.68 
   1  -5  -1    8.75    0.54 
  -1  -5   1    8.66    0.61 
   1   5  -1    8.25    0.58 
  -1   5   1    9.19    0.56 
  -1   5   1    8.52    0.44 
   1   5  -1    8.30    0.47 
   1   5  -1    8.67    0.69 
  -1   5   1    8.87    0.73 
  -1   5   1    8.67    0.51 
   1   5  -1    9.05    0.58 
   1   5  -1    9.22    0.45 
  -1   5   1    8.64    0.65 
   0  -5   1    0.87    0.29 
   0  -5   1    1.69    0.43 
   0  -5  -1    0.97    0.20 
   0  -5   1    0.61    0.19 
   0  -5   1    0.76    0.30 
   0  -5   1    1.51    0.28 
   0  -5  -1    1.18    0.19 
   0  -5  -1    0.64    0.33 
   0  -5  -1    1.39    0.29 
   0  -5  -1    1.22    0.39 
   0  -5  -1    1.25    0.28 
   0   5   1    0.91    0.23 
   0   5   1    0.61    0.34 
   0   5   1    1.13    0.22 
   0   5  -1    1.00    0.25 
   0   5   1    1.29    0.34 
   0   5  -1    1.19    0.31 
   0   5  -1    1.15    0.22 
   0   5  -1    1.30    0.30 
   0   5  -1    1.07    0.33 
   0   5   1    0.93    0.28 
  -1  -5  -1    8.85    0.35 
  -1  -5  -1    9.06    0.50 
  -1  -5  -1    9.41    0.62 
  -1  -5  -1    9.02    0.68 
   1  -5   1    8.18    0.71 
  -1  -5  -1    9.10    0.44 
   1  -5   1    8.83    0.53 
   1  -5   1    8.35    0.56 
   1  -5   1    8.89    0.46 
   1  -5   1    8.30    0.64 
   1   5   1    8.46    0.61 
   1   5   1    9.33    0.51 
  -1   5  -1    7.97    0.69 
   1   5   1    8.62    0.58 
   1   5   1    8.98    0.44 
  -1   5  -1    8.71    0.51 
  -1   5  -1    9.09    0.46 
  -1   5  -1    9.13    0.55 
   1   5   1    8.09    0.70 
  -1   5  -1    9.15    0.61 
  -2  -5  -1    2.05    0.53 
  -2  -5  -1    2.34    0.43 
  -2  -5  -1    2.46    0.28 
  -2  -5  -1    2.62    0.33 
   2  -5   1    2.23    0.33 
   2  -5   1    2.66    0.43 
   2  -5   1    2.62    0.29 
  -2  -5  -1    2.17    0.18 
   2  -5   1    2.88    0.37 
   2  -5   1    2.62    0.52 
   2   5   1    2.45    0.29 
  -2   5  -1    2.41    0.30 
   2   5   1    1.50    0.37 
   2   5   1    2.56    0.39 
  -2   5  -1    2.04    0.36 
  -2   5  -1    2.47    0.34 
   2   5   1    2.56    0.42 
   2   5   1    2.03    0.29 
  -2   5  -1    2.16    0.32 
  -2   5  -1    2.19    0.45 
   3  -5   1    0.31    0.31 
  -3  -5  -1    0.14    0.13 
   3  -5   1    0.12    0.35 
  -3  -5  -1    0.34    0.20 
  -3  -5  -1    0.24    0.15 
   3  -5   1    0.42    0.22 
   3  -5   1   -0.03    0.14 
  -3  -5  -1    0.15    0.45 
  -3  -5  -1    0.09    0.30 
   3  -5   1   -0.02    0.20 
   3   5   1    0.26    0.16 
  -3   5  -1    0.26    0.17 
   3   5   1    0.19    0.28 
   3   5   1    0.23    0.26 
  -3   5  -1    0.31    0.36 
  -3   5  -1    0.59    0.24 
   3   5   1    0.43    0.27 
   3   5   1    0.27    0.17 
  -3   5  -1    0.03    0.27 
  -4  -5  -1    5.57    0.38 
  -4  -5  -1    5.30    0.39 
   4  -5   1    5.27    0.39 
  -4  -5  -1    5.62    0.55 
   4  -5   1    5.94    0.49 
   4  -5   1    5.49    0.62 
  -4  -5  -1    5.51    0.31 
   4  -5   1    4.90    0.63 
  -4  -5  -1    5.28    0.77 
   4  -5   1    5.41    0.42 
   4   5   1    5.10    0.54 
  -4   5  -1    5.43    0.47 
   4   5   1    5.24    0.56 
   4   5   1    5.11    0.35 
  -4   5  -1    5.36    0.58 
  -4   5  -1    5.57    0.66 
   4   5   1    5.28    0.59 
   4   5   1    5.13    0.40 
   5  -5   1    7.31    0.68 
   5  -5   1    5.99    0.40 
  -5  -5  -1    7.24    0.76 
  -5  -5  -1    6.82    0.36 
   5  -5   1    6.86    0.54 
  -5  -5  -1    6.60    0.42 
  -5  -5  -1    5.82    0.56 
  -5  -5  -1    6.42    0.43 
   5  -5   1    6.40    0.69 
   5  -5   1    6.53    0.41 
  -5   5  -1    6.96    0.71 
   5   5   1    6.38    0.41 
  -5   5  -1    6.02    0.50 
   5   5   1    6.86    0.39 
   5   5   1    7.80    0.66 
  -5   5  -1    6.58    0.44 
  -5   5  -1    7.23    0.66 
   5   5   1    6.80    0.58 
  -5   5  -1    5.97    0.54 
   5   5   1    6.74    0.59 
   6  -5   1   12.76    0.51 
   6  -5   1   13.12    0.86 
   6  -5   1   13.15    0.87 
  -6  -5  -1   13.49    1.01 
   6  -5   1   12.78    0.67 
  -6  -5  -1   12.41    0.49 
   6  -5   1   12.09    0.56 
  -6  -5  -1   13.17    0.55 
  -6  -5  -1   11.98    0.71 
  -6  -5  -1   12.52    0.55 
  -6   5  -1   13.39    0.73 
  -6   5  -1   12.46    0.87 
  -6   5  -1   12.50    0.62 
   6   5   1   12.77    0.55 
   6   5   1   12.94    0.71 
  -6   5  -1   13.57    0.82 
   6   5   1   13.07    0.83 
   6   5   1   12.28    0.72 
  -6   5  -1   12.59    0.66 
   6   5   1   13.02    0.52 
  -7  -5  -1    0.50    0.19 
   7  -5   1    0.78    0.29 
   7  -5   1    0.41    0.19 
   7  -5   1    0.26    0.33 
  -7  -5  -1    0.32    0.28 
  -7  -5  -1    0.49    0.20 
  -7  -5  -1    1.07    0.47 
   7  -5   1    0.45    0.18 
   7  -5   1    0.75    0.44 
  -7  -5  -1    0.16    0.21 
   7   5   1    0.97    0.43 
   7   5   1    0.42    0.18 
  -7   5  -1    0.55    0.28 
  -7   5  -1   -0.21    0.31 
  -7   5  -1    0.22    0.20 
   7   5   1    0.39    0.49 
  -7   5  -1    0.79    0.34 
  -7   5  -1    0.52    0.27 
   7   5   1    0.08    0.24 
   7   5   1    0.49    0.20 
  -8  -5  -1    1.94    0.26 
  -8  -5  -1    2.02    0.35 
   8  -5   1    2.32    0.33 
   8  -5   1    1.70    0.50 
  -8  -5  -1    2.12    0.32 
   8  -5   1    1.87    0.24 
   8  -5   1    2.33    0.55 
  -8  -5  -1    1.98    0.27 
  -8  -5  -1    1.42    0.50 
   8  -5   1    1.84    0.36 
   8   5   1    1.73    0.25 
  -8   5  -1    1.35    0.32 
  -8   5  -1    1.49    0.29 
   8   5   1    2.00    0.27 
   8   5   1    1.92    0.50 
   8   5   1    1.90    0.63 
  -8   5  -1    1.91    0.47 
  -8   5  -1    1.93    0.37 
  -8   5  -1    1.47    0.48 
   8   5   1    1.93    0.37 
   9  -5   1    0.65    0.42 
  -9  -5  -1    0.75    0.21 
   9  -5   1    0.76    0.31 
   9  -5   1    0.38    0.14 
   9  -5   1    0.40    0.25 
   9  -5   1    0.53    0.42 
  -9  -5  -1    0.55    0.42 
  -9  -5  -1    0.40    0.22 
  -9  -5  -1    0.66    0.24 
  -9  -5  -1   -0.07    0.22 
   9  -5   1   -0.03    0.20 
  -9   5  -1    1.04    0.40 
   9   5   1    0.31    0.17 
   9   5   1   -0.23    0.57 
  -9   5  -1    0.34    0.24 
  -9   5  -1    0.40    0.28 
   9   5   1    0.31    0.40 
   9   5   1    0.25    0.19 
   9   5   1    0.40    0.24 
   9   5   1    0.48    0.28 
  -9   5  -1    0.81    0.43 
  -9   5  -1    0.24    0.25 
  10  -5   1    0.11    0.25 
 -10  -5  -1    0.33    0.23 
  10  -5   1   -0.16    0.21 
  10  -5   1   -0.19    0.42 
 -10  -5  -1   -0.35    0.47 
 -10  -5  -1   -0.06    0.17 
  10  -5   1    0.33    0.31 
  10  -5   1    0.09    0.43 
 -10  -5  -1    0.14    0.22 
 -10   5  -1   -0.19    0.42 
  10   5   1   -0.37    0.24 
  10   5   1    0.23    0.23 
  10   5   1    0.00    0.18 
  10   5   1    0.01    0.11 
 -10   5  -1    0.06    0.29 
  10   5   1   -0.05    0.44 
  10   5   1   -0.07    0.16 
  10   5   1    0.80    0.61 
 -10   5  -1    0.04    0.27 
 -10   5  -1   -0.40    0.37 
 -10   5  -1    0.27    0.24 
 -11  -5  -1    1.14    0.33 
  11  -5   1    1.16    0.36 
  11  -5   1    1.06    0.34 
 -11  -5  -1    2.00    0.59 
  11  -5   1    0.74    0.47 
  11  -5   1    1.45    0.33 
 -11  -5  -1    1.20    0.27 
  11  -5   1    1.36    0.51 
 -11  -5  -1    1.51    0.23 
  11   5   1    1.17    0.75 
 -11   5  -1    0.95    0.48 
  11   5   1    1.73    0.23 
  11   5   1    1.78    0.35 
 -11   5  -1    1.82    0.57 
 -11   5  -1    1.46    0.36 
 -11   5  -1    1.54    0.37 
  11   5   1    1.56    0.34 
 -11   5  -1    1.87    0.38 
  11   5   1    1.51    0.20 
  11   5   1    1.79    0.29 
  11   5   1    2.12    0.60 
  12  -5   1   12.38    0.85 
 -12  -5  -1   11.54    0.51 
 -12  -5  -1   12.67    1.14 
 -12  -5  -1   11.68    0.68 
 -12  -5  -1   11.63    0.46 
  12  -5   1   13.49    0.81 
  12  -5   1   12.95    1.08 
  12  -5   1   12.41    0.68 
  12  -5   1   10.47    1.01 
 -12   5  -1   11.55    1.04 
  12   5   1   12.17    0.57 
  12   5   1   12.22    0.46 
  12   5   1   14.73    1.38 
  12   5   1   11.78    0.60 
  12   5   1   12.40    1.10 
 -12   5  -1   11.52    1.09 
 -12   5  -1   12.38    0.72 
 -12   5  -1   12.96    0.69 
 -12   5  -1   12.09    0.79 
  12   5   1   12.77    0.71 
  12   5   1   12.08    0.49 
  12   5   1   12.62    0.76 
 -12   5  -1   12.68    0.79 
 -13  -5  -1    0.82    0.18 
  13  -5   1    0.93    0.30 
 -13  -5  -1    1.80    0.58 
  13  -5   1    0.28    0.39 
  13  -5   1    0.33    0.39 
 -13  -5  -1    0.77    0.15 
  13  -5   1    1.53    0.62 
  13  -5   1    0.94    0.57 
  13   5   1    0.97    0.56 
  13   5   1    0.81    0.17 
 -13   5  -1    0.90    0.58 
  13   5   1   -0.26    0.72 
  13   5   1    0.93    0.23 
  13   5   1    0.54    0.52 
  13   5   1    0.72    0.34 
  13   5   1    1.11    0.25 
 -13   5  -1    0.88    0.32 
 -13   5  -1    0.86    0.39 
  13   5   1    0.94    0.34 
 -13   5  -1    1.19    0.35 
 -13   5  -1    0.53    0.34 
  13   5   1    1.39    0.30 
 -13   5  -1   -0.16    0.47 
  13   5   1    1.00    0.38 
  14  -5   1    1.69    0.75 
  14  -5   1    1.63    0.62 
  14  -5   1    1.14    0.52 
  14  -5   1    1.25    0.41 
 -14  -5  -1    0.42    0.62 
  14   5   1    1.00    0.17 
 -14   5  -1    0.60    0.39 
  14   5   1    1.24    0.39 
  14   5   1    1.04    0.30 
 -14   5  -1    0.41    0.62 
  14   5   1    0.71    0.63 
  14   5   1    0.25    0.56 
  14   5   1    1.25    0.30 
 -14   5  -1    0.67    0.34 
  14   5   1    1.71    0.91 
 -14   5  -1    0.26    0.38 
 -14   5  -1    0.63    0.35 
  14   5   1    1.47    0.45 
  14   5   1    0.92    0.14 
  14   5   1    1.05    0.41 
 -14   5  -1    0.32    0.55 
  15  -5   1    1.17    0.34 
 -15  -5  -1    1.25    0.69 
  15  -5   1    1.37    0.50 
  15  -5   1    0.75    0.42 
  15  -5   1    1.61    0.68 
  15  -5   1    1.38    0.64 
 -15   5  -1    2.36    0.46 
  15   5   1    1.43    0.48 
  15   5   1    1.62    0.45 
 -15   5  -1    1.03    0.68 
 -15   5  -1    1.00    0.63 
 -15   5  -1    1.83    0.47 
  15   5   1    0.62    0.68 
  15   5   1    0.62    0.95 
 -15   5  -1    1.94    0.41 
  15   5   1    1.51    0.37 
  15   5   1    1.19    0.68 
  15   5   1    1.49    0.35 
 -15   5  -1    1.35    0.47 
  15   5   1    0.87    0.45 
  16  -5   1    0.35    0.50 
  16  -5   1    0.40    0.35 
  16  -5   1   -0.10    0.67 
  16  -5   1    0.36    0.64 
  16  -5   1    0.56    0.59 
  16  -5   1    0.98    0.48 
  16   5   1   -0.04    0.39 
  16   5   1    0.08    0.42 
  16   5   1    0.27    0.39 
 -16   5  -1    0.64    0.37 
  16   5   1   -0.02    0.43 
 -16   5  -1    0.06    0.71 
  16   5   1    0.44    0.34 
 -16   5  -1   -0.04    0.40 
  16   5   1    0.35    0.76 
  16   5   1    0.32    0.32 
  16   5   1    0.27    0.61 
 -16   5  -1    0.01    0.39 
  16   5   1    0.42    0.98 
 -16   5  -1    0.42    0.42 
  17  -5   1   -0.67    0.73 
  17  -5   1   -0.33    0.36 
  17  -5   1   -0.40    0.51 
  17  -5   1   -0.37    0.62 
  17  -5   1   -0.04    0.65 
  17   5   1    0.13    0.35 
  17   5   1    0.65    0.48 
 -17   5  -1   -0.10    0.46 
  17   5   1   -0.51    0.62 
 -17   5  -1    0.19    0.67 
 -17   5  -1    0.51    0.48 
 -17   5  -1    0.19    0.40 
  17   5   1    0.68    0.84 
  17   5   1    0.14    0.55 
  17   5   1    1.37    1.01 
 -17   5  -1    0.14    0.33 
  17   5   1    0.26    0.34 
  17   5   1   -0.36    0.43 
  18  -5   1    0.34    0.77 
  18  -5   1    0.10    0.71 
  18  -5   1   -0.92    0.59 
  18  -5   1   -0.10    0.80 
  18  -5   1   -1.04    0.46 
  18  -5   1    0.14    0.40 
  18   5   1    0.92    0.60 
 -18   5  -1    0.38    0.69 
  18   5   1    0.60    0.39 
  18   5   1   -0.56    0.69 
 -18   5  -1   -0.07    0.48 
  18   5   1    0.02    0.51 
  18   5   1   -0.05    0.40 
  18   5   1    0.39    0.53 
 -18   5  -1    0.76    0.43 
  18   5   1    1.17    0.88 
 -18   5  -1   -0.13    0.49 
 -18   5  -1    0.59    0.74 
  18   5   1   -0.23    0.54 
  18   5   1   -0.13    1.07 
 -18   5  -1    0.41    0.40 
  19  -5   1   -0.47    0.75 
  19  -5   1    0.00    0.61 
  19  -5   1   -1.33    0.69 
  19  -5   1    0.64    0.48 
  19  -5   1   -1.05    0.95 
  19  -5   1    0.43    0.68 
  19   5   1    0.18    0.39 
  19   5   1   -0.67    0.54 
  19   5   1   -0.42    0.56 
 -19   5  -1    0.55    0.80 
 -19   5  -1    0.42    0.64 
  19   5   1   -0.05    1.16 
  19   5   1   -0.29    0.56 
  19   5   1   -0.63    0.57 
 -19   5  -1   -0.07    0.48 
 -19   5  -1    0.26    0.57 
  19   5   1    0.48    0.46 
  19   5   1   -1.07    0.91 
 -19   5  -1    0.40    0.84 
 -19   5  -1   -0.32    0.39 
  20  -5   1    1.59    0.86 
  20  -5   1   -0.19    0.58 
  20  -5   1   -0.07    0.76 
  20  -5   1    0.16    1.01 
  20  -5   1    0.67    0.50 
  20  -5   1   -0.15    0.87 
  20   5   1   -0.33    1.07 
  20   5   1   -0.02    0.67 
 -20   5  -1    1.49    0.59 
 -20   5  -1    0.16    0.65 
  20   5   1    1.10    0.90 
  20   5   1    0.04    0.54 
 -20   5  -1    0.12    0.47 
 -20   5  -1    1.60    0.68 
  20   5   1    0.17    1.38 
  20   5   1    0.51    0.60 
 -20   5  -1    0.58    0.93 
  20   5   1    0.40    0.69 
 -20   5  -1    1.32    0.88 
  20   5   1    0.92    0.46 
  20   5   1    1.48    0.65 
  21  -5   1    0.38    0.54 
  21  -5   1   -1.79    0.83 
  21  -5   1    0.25    0.65 
  21  -5   1    0.79    0.82 
  21  -5   1    0.29    1.13 
  21  -5   1   -1.61    0.72 
  21   5   1    0.36    0.48 
  21   5   1    1.49    0.78 
  21   5   1   -0.94    0.79 
  21   5   1    0.02    0.73 
  21   5   1    0.26    1.51 
 -21   5  -1    3.49    1.08 
 -21   5  -1   -0.02    0.91 
  21   5   1    1.46    0.95 
 -21   5  -1    0.53    0.59 
 -21   5  -1   -0.18    0.47 
 -21   5  -1    1.08    0.79 
  21   5   1    0.27    1.12 
  21   5   1   -0.42    0.65 
  21   5   1   -1.06    0.58 
  22  -5   1    0.14    0.86 
  22  -5   1   -0.18    0.62 
  22  -5   1    0.08    1.11 
  22  -5   1   -1.76    1.18 
  22  -5   1   -0.90    0.72 
  22  -5   1   -0.19    1.09 
 -22   5  -1    0.86    0.58 
  22   5   1   -1.23    0.67 
  22   5   1    2.60    1.49 
  22   5   1   -0.24    0.49 
  22   5   1   -0.46    0.77 
  22   5   1    0.28    0.76 
 -22   5  -1    2.07    0.92 
 -22   5  -1    1.35    0.87 
  22   5   1   -0.55    0.91 
 -22   5  -1   -2.08    0.89 
 -22   5  -1    0.22    1.24 
  22   5   1    1.25    0.84 
  22   5   1    0.88    1.76 
 -22   5  -1    1.40    0.56 
  22   5   1   -1.15    1.11 
  21  -6  -1   -2.30    0.91 
  21  -6  -1   -0.22    0.98 
  21  -6  -1   -1.52    0.64 
  21  -6  -1    0.79    1.10 
  21  -6  -1   -0.85    1.19 
  21  -6  -1   -0.42    0.77 
 -21   6   1    1.55    1.39 
  21   6  -1   -0.34    0.75 
  21   6  -1   -0.11    0.70 
  21   6  -1   -1.19    0.74 
 -21   6   1    1.13    0.84 
 -21   6   1    0.72    0.77 
  21   6  -1    0.10    1.22 
 -21   6   1   -1.09    0.58 
 -21   6   1    0.46    1.17 
  21   6  -1    1.00    0.57 
  21   6  -1    0.28    1.88 
  21   6  -1   -0.24    0.78 
  21   6  -1    0.40    0.55 
  21   6  -1   -1.71    1.39 
 -21   6   1    1.00    0.52 
  20  -6  -1   -0.10    1.21 
  20  -6  -1    0.20    0.72 
  20  -6  -1    1.21    0.94 
  20  -6  -1    0.73    0.95 
  20  -6  -1   -0.05    0.59 
  20  -6  -1    1.04    0.86 
 -20   6   1   -0.05    0.47 
 -20   6   1   -1.31    1.09 
 -20   6   1    0.14    0.72 
  20   6  -1   -0.99    0.67 
  20   6  -1    0.65    0.71 
 -20   6   1    0.83    0.61 
 -20   6   1    1.50    1.04 
  20   6  -1   -0.39    0.56 
  20   6  -1    0.39    0.49 
 -20   6   1    1.56    0.81 
  20   6  -1    0.40    1.19 
  20   6  -1    0.13    1.02 
  20   6  -1   -0.39    0.73 
  20   6  -1   -0.38    1.55 
  20   6  -1    1.10    0.71 
  19  -6  -1    3.24    0.84 
  19  -6  -1    2.73    0.95 
  19  -6  -1    0.52    1.10 
  19  -6  -1    1.70    0.57 
  19  -6  -1    1.81    0.73 
  19  -6  -1    2.64    0.96 
 -19   6   1    2.56    0.70 
  19   6  -1   -0.64    1.47 
  19   6  -1    1.15    0.67 
 -19   6   1    3.06    0.77 
 -19   6   1    0.93    1.00 
 -19   6   1    1.93    0.51 
  19   6  -1    1.93    0.69 
 -19   6   1    3.25    1.11 
 -19   6   1    2.22    0.76 
  19   6  -1    1.66    0.46 
  19   6  -1    0.61    0.97 
  19   6  -1    1.86    0.66 
  19   6  -1    0.52    1.13 
  19   6  -1    1.80    0.71 
  19   6  -1    1.64    0.51 
  18  -6  -1    1.05    0.86 
  18  -6  -1    0.32    0.83 
  18  -6  -1    0.69    0.67 
  18  -6  -1    0.22    0.63 
  18  -6  -1   -0.81    0.44 
  18  -6  -1    0.43    0.89 
 -18   6   1    0.10    0.62 
 -18   6   1   -0.60    0.40 
  18   6  -1    0.37    0.57 
  18   6  -1    0.80    0.55 
 -18   6   1    1.88    1.00 
  18   6  -1   -0.48    0.98 
  18   6  -1   -0.40    0.42 
  18   6  -1   -0.40    0.54 
  18   6  -1    1.17    1.28 
  18   6  -1   -0.43    0.35 
 -18   6   1    0.08    0.50 
 -18   6   1   -0.36    0.91 
  18   6  -1   -0.01    0.83 
  18   6  -1    0.55    0.58 
  17  -6  -1    0.11    0.44 
  17  -6  -1    0.57    0.93 
  17  -6  -1    1.02    0.56 
  17  -6  -1    0.98    0.65 
  17  -6  -1   -0.13    0.73 
  17  -6  -1   -0.72    0.67 
 -17   6   1    0.94    0.81 
 -17   6   1    0.51    0.49 
 -17   6   1    0.31    0.51 
  17   6  -1   -1.62    0.94 
  17   6  -1    0.17    0.41 
  17   6  -1    1.15    0.54 
  17   6  -1    0.90    1.14 
 -17   6   1    0.82    0.59 
  17   6  -1    0.61    0.54 
  17   6  -1   -0.05    0.30 
  17   6  -1    0.99    0.80 
 -17   6   1    0.92    0.41 
 -17   6   1    0.17    0.85 
  17   6  -1    1.01    0.51 
  17   6  -1    0.88    0.54 
  16  -6  -1    0.57    0.85 
  16  -6  -1    0.81    0.44 
  16  -6  -1    1.09    0.58 
  16  -6  -1    1.91    0.71 
  16  -6  -1    1.22    0.71 
 -16  -6   1    1.61    0.82 
  16   6  -1    0.94    0.80 
  16   6  -1    1.77    0.94 
 -16   6   1    1.03    0.40 
  16   6  -1    1.56    0.54 
  16   6  -1    3.47    1.06 
 -16   6   1    0.74    0.50 
  16   6  -1    0.58    0.39 
 -16   6   1    2.04    0.57 
 -16   6   1    2.29    0.84 
  16   6  -1    1.10    0.48 
 -16   6   1    1.24    0.86 
  16   6  -1    1.30    0.47 
 -16   6   1    1.64    0.51 
  16   6  -1    1.01    0.31 
  15  -6  -1    0.09    0.72 
  15  -6  -1    0.81    0.51 
  15  -6  -1   -0.80    0.60 
  15  -6  -1    0.13    0.38 
  15  -6  -1    0.51    0.59 
 -15  -6   1    0.31    0.86 
  15  -6  -1    0.04    0.52 
  15   6  -1   -0.11    0.70 
  15   6  -1    0.41    0.20 
  15   6  -1    0.78    0.41 
 -15   6   1    0.32    0.39 
  15   6  -1    0.18    0.76 
 -15   6   1    0.38    0.44 
 -15   6   1    0.48    0.38 
  15   6  -1    0.54    0.17 
  15   6  -1    0.02    0.35 
  15   6  -1    0.78    0.42 
 -15   6   1    0.36    0.53 
  15   6  -1    0.21    0.91 
  15   6  -1    0.48    0.25 
 -14  -6   1   -0.18    0.18 
  14  -6  -1   -0.28    0.39 
  14  -6  -1   -0.45    0.63 
 -14  -6   1    1.08    0.67 
  14  -6  -1   -0.02    0.31 
  14  -6  -1   -0.08    0.41 
  14  -6  -1   -0.76    0.63 
  14  -6  -1   -0.42    0.53 
 -14  -6   1   -0.08    0.23 
  14   6  -1   -0.05    0.33 
  14   6  -1    0.21    0.26 
  14   6  -1    0.36    0.20 
  14   6  -1   -0.40    0.83 
  14   6  -1    0.06    0.38 
 -14   6   1    0.85    0.38 
 -14   6   1   -0.34    0.36 
 -14   6   1   -0.55    0.39 
  14   6  -1    0.05    0.41 
 -14   6   1   -0.08    0.38 
  14   6  -1   -1.58    0.58 
  13  -6  -1    1.52    0.83 
 -13  -6   1    1.37    0.43 
 -13  -6   1    0.88    0.74 
  13  -6  -1    0.94    0.35 
  13  -6  -1    1.20    0.64 
 -13  -6   1    0.95    0.30 
  13  -6  -1    1.44    0.50 
 -13  -6   1    1.11    0.25 
 -13   6   1    1.03    0.42 
  13   6  -1    1.61    0.44 
 -13   6   1    2.31    0.79 
 -13   6   1    1.53    0.49 
  13   6  -1    0.88    0.36 
  13   6  -1    0.52    0.79 
 -13   6   1    1.17    0.41 
  13   6  -1    0.41    0.61 
  13   6  -1    1.27    0.20 
  13   6  -1    1.47    0.36 
  13   6  -1    1.38    0.33 
 -13   6   1    1.35    0.45 
  13   6  -1    1.13    0.23 
  12  -6  -1    2.30    0.69 
 -12  -6   1    1.85    0.74 
  12  -6  -1    1.83    0.50 
  12  -6  -1    1.53    0.39 
  12  -6  -1    3.01    0.78 
 -12  -6   1    1.41    0.36 
 -12  -6   1    1.67    0.29 
 -12  -6   1    1.88    0.46 
  12  -6  -1    2.18    0.62 
 -12   6   1    1.88    0.42 
 -12   6   1    1.82    0.43 
  12   6  -1    1.41    0.40 
  12   6  -1    1.53    0.18 
 -12   6   1    0.77    0.71 
  12   6  -1    2.46    0.39 
  12   6  -1    1.84    0.27 
 -12   6   1    1.03    0.38 
 -11  -6   1    6.80    0.66 
  11  -6  -1    5.92    0.74 
  11  -6  -1    5.71    0.86 
  11  -6  -1    5.33    0.64 
 -11  -6   1    5.06    0.49 
  11  -6  -1    5.16    0.87 
  11  -6  -1    6.33    0.71 
 -11  -6   1    6.37    0.96 
  11   6  -1    7.11    1.18 
  11   6  -1    5.56    0.53 
  11   6  -1    6.09    0.88 
 -11   6   1    5.45    0.83 
  11   6  -1    5.89    0.60 
 -11   6   1    5.78    0.67 
  11   6  -1    6.51    0.57 
 -11   6   1    5.42    0.68 
  11   6  -1    4.72    0.43 
 -11   6   1    6.19    0.88 
 -11   6   1    5.35    0.64 
  10  -6  -1    0.65    0.57 
  10  -6  -1    0.08    0.43 
 -10  -6   1   -0.44    0.31 
  10  -6  -1    0.06    0.25 
  10  -6  -1   -0.21    0.54 
 -10  -6   1   -0.72    0.55 
 -10  -6   1   -0.13    0.28 
 -10  -6   1    0.34    0.23 
  10  -6  -1    0.50    0.34 
  10   6  -1    0.33    0.21 
  10   6  -1    0.02    0.24 
  10   6  -1   -0.11    0.59 
  10   6  -1    0.35    0.30 
 -10   6   1    0.04    0.32 
 -10   6   1    0.54    0.57 
 -10   6   1    0.23    0.55 
 -10   6   1    0.28    0.29 
 -10   6   1   -0.26    0.32 
  -9  -6   1    0.58    0.53 
  -9  -6   1   -0.25    0.27 
   9  -6  -1    0.17    0.45 
  -9  -6   1   -0.14    0.31 
   9  -6  -1    0.46    0.38 
  -9  -6   1    0.16    0.24 
   9  -6  -1    0.02    0.47 
   9  -6  -1   -0.05    0.34 
   9  -6  -1   -0.05    0.25 
  -9   6   1    0.16    0.44 
  -9   6   1   -0.26    0.53 
   9   6  -1   -0.21    0.30 
  -9   6   1   -0.11    0.30 
   9   6  -1    0.16    0.22 
   9   6  -1    0.18    0.50 
  -9   6   1   -0.22    0.29 
   9   6  -1   -0.16    0.20 
  -9   6   1   -0.18    0.24 
   8  -6  -1    2.55    0.62 
   8  -6  -1    2.06    0.49 
   8  -6  -1    1.35    0.41 
   8  -6  -1    2.71    0.40 
  -8  -6   1    2.10    0.40 
  -8  -6   1    2.85    0.71 
   8  -6  -1    1.68    0.56 
  -8  -6   1    2.42    0.34 
  -8  -6   1    2.40    0.47 
   8   6  -1    2.15    0.32 
   8   6  -1    3.19    0.47 
  -8   6   1    2.03    0.52 
   8   6  -1    2.07    0.56 
  -8   6   1    1.88    0.37 
  -8   6   1    2.75    0.45 
   8   6  -1    2.18    0.43 
  -8   6   1    1.26    0.57 
   8   6  -1    2.13    0.34 
  -8   6   1    1.98    0.35 
  -7  -6   1    0.45    0.28 
  -7  -6   1    0.64    0.25 
  -7  -6   1    0.91    0.55 
   7  -6  -1    0.87    0.27 
   7  -6  -1    1.21    0.39 
   7  -6  -1    0.73    0.46 
   7  -6  -1    0.87    0.47 
  -7  -6   1    0.45    0.44 
  -7  -6   1    0.73    0.37 
   7  -6  -1    0.65    0.33 
   7   6  -1    0.91    0.40 
   7   6  -1    0.81    0.25 
  -7   6   1    0.66    0.27 
   7   6  -1    0.64    0.23 
   7   6  -1    0.83    0.30 
   7   6  -1    0.31    0.46 
  -7   6   1    0.76    0.33 
  -7   6   1    1.25    0.40 
  -7   6   1    1.42    0.49 
  -7   6   1    0.85    0.54 
  -6  -6   1   -0.10    0.20 
  -6  -6   1   -0.21    0.42 
   6  -6  -1   -0.30    0.42 
   6  -6  -1   -0.41    0.39 
   6  -6  -1    0.09    0.22 
  -6  -6   1    0.30    0.14 
  -6  -6   1   -0.14    0.41 
  -6  -6   1    0.21    0.34 
   6  -6  -1    0.11    0.27 
  -6  -6   1   -0.02    0.21 
   6   6  -1    0.19    0.28 
   6   6  -1    0.38    0.24 
   6   6  -1    0.24    0.23 
  -6   6   1    0.15    0.32 
  -6   6   1    0.27    0.38 
  -6   6   1    0.16    0.29 
   6   6  -1    0.18    0.33 
   6   6  -1   -0.11    0.41 
  -6   6   1   -0.04    0.20 
  -6   6   1   -0.33    0.48 
  -5  -6   1    1.09    0.42 
   5  -6  -1    0.63    0.24 
  -5  -6   1    0.76    0.28 
   5  -6  -1    1.33    0.33 
  -5  -6   1    0.35    0.38 
  -5  -6   1    0.56    0.25 
   5  -6  -1    0.85    0.45 
  -5  -6   1    0.50    0.14 
   5  -6  -1    0.43    0.42 
  -5  -6   1    0.74    0.55 
  -5   6   1    0.41    0.21 
   5   6  -1    0.13    0.32 
   5   6  -1    0.87    0.33 
   5   6  -1    0.71    0.26 
   5   6  -1    0.87    0.24 
   5   6  -1    0.75    0.46 
  -5   6   1    0.69    0.32 
  -5   6   1    0.56    0.38 
  -5   6   1    0.47    0.47 
   4  -6  -1    0.02    0.41 
  -4  -6   1    0.93    0.41 
  -4  -6   1    0.14    0.11 
  -4  -6   1    0.01    0.19 
  -4  -6   1    0.20    0.38 
  -4  -6   1   -0.26    0.51 
  -4  -6   1    0.46    0.25 
  -4  -6   1    0.18    0.08 
   4  -6  -1    0.27    0.26 
   4  -6  -1    0.21    0.20 
   4  -6  -1    0.69    0.43 
  -4   6   1   -0.02    0.35 
  -4   6   1    0.46    0.19 
   4   6  -1    0.48    0.24 
   4   6  -1   -0.10    0.33 
   4   6  -1    0.59    0.33 
  -4   6   1    0.17    0.24 
  -4   6   1   -0.01    0.41 
  -4   6   1    0.53    0.24 
   4   6  -1    0.18    0.29 
   4   6  -1    0.41    0.21 
  -3  -6   1    0.11    0.33 
  -3  -6   1    0.06    0.10 
   3  -6  -1   -0.39    0.35 
   3  -6  -1   -0.26    0.23 
   3  -6  -1   -0.16    0.22 
  -3  -6   1   -0.09    0.45 
   3  -6  -1    0.14    0.21 
  -3  -6   1    0.29    0.23 
  -3  -6   1    0.06    0.23 
  -3  -6   1    0.15    0.10 
  -3  -6   1   -0.03    0.32 
   3  -6  -1    0.38    0.43 
   3   6  -1    0.37    0.26 
   3   6  -1   -0.24    0.31 
  -3   6   1    0.29    0.23 
  -3   6   1    0.10    0.33 
   3   6  -1   -0.03    0.20 
   3   6  -1    0.31    0.22 
  -3   6   1    0.19    0.23 
   3   6  -1   -0.25    0.32 
  -3   6   1   -0.02    0.39 
  -2  -6   1    2.11    0.45 
   2  -6  -1    2.70    0.55 
   2  -6  -1    2.30    0.53 
  -2  -6   1    2.18    0.20 
  -2  -6   1    2.09    0.31 
  -2  -6   1    2.48    0.38 
   2  -6  -1    2.50    0.33 
  -2  -6   1    2.45    0.50 
  -2  -6   1    3.92    0.75 
   2  -6  -1    2.45    0.33 
   2  -6  -1    2.38    0.37 
   2   6  -1    2.41    0.42 
  -2   6   1    2.99    0.41 
   2   6  -1    1.95    0.45 
  -2   6   1    2.63    0.55 
   2   6  -1    2.61    0.51 
   2   6  -1    3.33    0.34 
  -2   6   1    2.99    0.50 
   2   6  -1    1.86    0.34 
  -2   6   1    2.01    0.36 
   1  -6  -1   11.58    0.86 
  -1  -6   1   10.27    0.83 
   1  -6  -1   11.77    0.55 
  -1  -6   1   12.93    0.59 
  -1  -6   1   12.95    0.67 
  -1  -6   1   13.07    0.78 
   1  -6  -1   12.57    0.84 
   1  -6  -1   13.13    0.69 
   1  -6  -1   12.51    0.58 
  -1  -6   1   12.09    0.78 
   1   6  -1   13.49    0.82 
  -1   6   1   12.14    0.56 
  -1   6   1   12.18    0.74 
   1   6  -1   12.49    0.76 
   1   6  -1   12.35    0.65 
  -1   6   1   13.68    0.84 
  -1   6   1   12.31    0.67 
   1   6  -1   13.30    0.91 
  -1   6   1   11.76    0.95 
   1   6  -1   13.06    0.59 
   0  -6  -1    6.11    0.67 
   0  -6   1    7.17    0.76 
   0  -6  -1    5.96    0.39 
   0  -6  -1    6.69    0.54 
   0  -6   1    7.51    0.67 
   0  -6   1    6.40    0.48 
   0  -6  -1    5.35    0.69 
   0  -6   1    6.67    0.53 
   0  -6  -1    6.20    0.47 
   0  -6   1    6.75    0.60 
   0   6   1    6.59    0.77 
   0   6   1    6.33    0.52 
   0   6  -1    8.44    0.77 
   0   6  -1    6.56    0.44 
   0   6  -1    7.40    0.65 
   0   6  -1    6.48    0.53 
   0   6  -1    6.49    0.64 
   0   6   1    7.52    0.67 
   0   6   1    6.58    0.43 
   0   6   1    6.37    0.62 
  -1  -6  -1    3.57    0.37 
  -1  -6  -1    4.38    0.31 
   1  -6   1    4.43    0.50 
  -1  -6  -1    4.23    0.45 
   1  -6   1    4.07    0.54 
   1  -6   1    3.69    0.50 
  -1  -6  -1    3.41    0.56 
   1  -6   1    4.33    0.62 
   1  -6   1    4.21    0.43 
   1   6   1    4.42    0.57 
   1   6   1    4.50    0.55 
  -1   6  -1    3.46    0.45 
   1   6   1    4.32    0.64 
  -1   6  -1    4.25    0.46 
  -1   6  -1    4.25    0.42 
  -1   6  -1    4.11    0.65 
   1   6   1    3.53    0.35 
  -1   6  -1    3.72    0.53 
   1   6   1    4.82    0.46 
  -2  -6  -1    1.14    0.63 
   2  -6   1    1.02    0.30 
  -2  -6  -1    0.88    0.38 
   2  -6   1    1.41    0.43 
  -2  -6  -1    1.18    0.17 
   2  -6   1    1.77    0.50 
  -2  -6  -1    1.28    0.26 
   2  -6   1    1.37    0.30 
   2  -6   1    1.19    0.27 
  -2  -6  -1    1.06    0.29 
   2   6   1    1.00    0.25 
   2   6   1    1.38    0.28 
  -2   6  -1    1.02    0.24 
  -2   6  -1    1.12    0.30 
   2   6   1    1.47    0.45 
   2   6   1    1.60    0.39 
  -2   6  -1    1.39    0.38 
   2   6   1    1.08    0.38 
  -2   6  -1    1.37    0.48 
  -2   6  -1    1.59    0.34 
  -3  -6  -1    2.64    0.66 
  -3  -6  -1    3.11    0.14 
   3  -6   1    3.20    0.40 
  -3  -6  -1    3.51    0.30 
  -3  -6  -1    3.36    0.16 
  -3  -6  -1    3.09    0.54 
  -3  -6  -1    3.16    0.42 
  -3  -6  -1    3.42    0.39 
   3  -6   1    3.57    0.58 
   3  -6   1    2.74    0.41 
   3  -6   1    4.06    0.66 
   3  -6   1    3.29    0.42 
  -3   6  -1    3.05    0.37 
  -3   6  -1    3.05    0.56 
   3   6   1    3.57    0.57 
  -3   6  -1    3.50    0.42 
   3   6   1    3.83    0.38 
   3   6   1    3.58    0.49 
  -3   6  -1    3.25    0.44 
   3   6   1    2.62    0.53 
   3   6   1    3.23    0.41 
  -3   6  -1    3.16    0.51 
  -4  -6  -1    0.12    0.23 
   4  -6   1    0.22    0.24 
   4  -6   1    0.46    0.20 
   4  -6   1    0.41    0.43 
   4  -6   1    0.21    0.27 
  -4  -6  -1    0.58    0.23 
  -4  -6  -1    0.13    0.46 
  -4  -6  -1    0.52    0.38 
   4  -6   1    0.79    0.45 
  -4  -6  -1    0.58    0.17 
   4   6   1    0.54    0.36 
  -4   6  -1    0.13    0.35 
   4   6   1   -0.20    0.29 
   4   6   1    0.44    0.24 
  -4   6  -1    0.39    0.27 
   4   6   1    0.15    0.32 
   4   6   1    0.46    0.19 
  -4   6  -1    0.26    0.38 
  -5  -6  -1    0.49    0.52 
  -5  -6  -1    0.94    0.40 
   5  -6   1    0.56    0.47 
  -5  -6  -1    0.86    0.18 
  -5  -6  -1    0.63    0.26 
   5  -6   1    0.72    0.43 
   5  -6   1    1.11    0.32 
   5  -6   1    0.49    0.23 
   5  -6   1    1.10    0.28 
  -5  -6  -1    0.96    0.24 
  -5   6  -1    1.00    0.49 
  -5   6  -1    0.32    0.34 
  -5   6  -1    0.67    0.22 
   5   6   1    0.45    0.34 
   5   6   1    1.10    0.25 
   5   6   1    0.56    0.25 
  -5   6  -1    1.22    0.41 
   5   6   1    0.70    0.42 
   5   6   1    0.53    0.33 
  -5   6  -1    0.72    0.31 
   6  -6   1    0.14    0.43 
   6  -6   1    0.11    0.28 
   6  -6   1    0.43    0.40 
   6  -6   1    0.24    0.21 
  -6  -6  -1    0.33    0.24 
   6  -6   1   -0.15    0.20 
  -6  -6  -1    0.16    0.17 
  -6  -6  -1    0.03    0.32 
  -6  -6  -1    0.88    0.55 
  -6  -6  -1    0.34    0.22 
  -6   6  -1    0.35    0.33 
  -6   6  -1   -0.13    0.38 
   6   6   1    0.33    0.20 
  -6   6  -1    0.38    0.23 
  -6   6  -1   -0.15    0.43 
  -6   6  -1    0.16    0.27 
   6   6   1    0.22    0.23 
   6   6   1    0.44    0.40 
   6   6   1    0.28    0.33 
   6   6   1    0.39    0.35 
  -7  -6  -1    5.97    0.66 
   7  -6   1    6.01    0.64 
   7  -6   1    4.49    0.69 
   7  -6   1    5.31    0.42 
  -7  -6  -1    6.25    0.49 
  -7  -6  -1    5.15    0.46 
   7  -6   1    5.33    0.49 
  -7  -6  -1    6.57    0.97 
   7  -6   1    6.61    0.83 
  -7  -6  -1    5.62    0.41 
  -7   6  -1    5.08    0.65 
   7   6   1    5.04    0.72 
   7   6   1    5.54    0.43 
  -7   6  -1    7.49    0.79 
   7   6   1    6.29    0.47 
   7   6   1    6.37    0.70 
   7   6   1    5.36    0.68 
  -7   6  -1    5.15    0.59 
  -7   6  -1    5.68    0.79 
  -7   6  -1    5.62    0.52 
  -8  -6  -1    0.83    0.35 
  -8  -6  -1    0.42    0.26 
  -8  -6  -1    1.43    0.55 
   8  -6   1    0.56    0.25 
   8  -6   1    0.21    0.49 
  -8  -6  -1    0.52    0.24 
   8  -6   1    1.01    0.40 
  -8  -6  -1    0.94    0.26 
   8  -6   1    0.95    0.22 
   8  -6   1    0.39    0.50 
  -8   6  -1    0.29    0.43 
   8   6   1    1.31    0.38 
  -8   6  -1    1.17    0.32 
   8   6   1    0.54    0.26 
  -8   6  -1    1.22    0.57 
  -8   6  -1    1.57    0.35 
   8   6   1    0.46    0.45 
   8   6   1    0.42    0.36 
   8   6   1    0.50    0.24 
  -8   6  -1    1.12    0.36 
   9  -6   1   12.57    1.10 
   9  -6   1   12.45    0.84 
  -9  -6  -1   11.99    0.67 
   9  -6   1   12.46    0.46 
  -9  -6  -1   11.31    0.61 
  -9  -6  -1   10.96    0.73 
   9  -6   1   13.29    1.10 
   9  -6   1   11.64    0.65 
  -9  -6  -1   12.68    0.61 
   9  -6   1   11.79    0.69 
  -9  -6  -1   11.25    1.11 
   9   6   1   12.20    0.61 
  -9   6  -1   11.59    0.74 
  -9   6  -1   12.35    0.80 
  -9   6  -1   11.96    1.00 
  -9   6  -1   13.15    0.80 
   9   6   1   12.50    0.60 
  -9   6  -1   11.95    1.14 
   9   6   1   11.37    0.79 
   9   6   1   12.08    1.07 
 -10  -6  -1   -0.01    0.32 
  10  -6   1    0.41    0.29 
  10  -6   1   -0.06    0.48 
 -10  -6  -1    0.07    0.21 
  10  -6   1    0.25    0.52 
  10  -6   1   -0.45    0.25 
 -10  -6  -1    0.27    0.24 
 -10  -6  -1    0.32    0.29 
 -10  -6  -1   -0.27    0.54 
  10  -6   1    0.32    0.35 
 -10   6  -1   -0.73    0.55 
 -10   6  -1   -0.53    0.35 
  10   6   1   -0.27    0.60 
 -10   6  -1   -0.26    0.29 
  10   6   1   -0.02    0.20 
 -10   6  -1    0.10    0.31 
  10   6   1    0.23    0.31 
  10   6   1    0.47    0.69 
  10   6   1   -0.11    0.23 
 -10   6  -1   -0.54    0.44 
  11  -6   1    5.63    0.86 
 -11  -6  -1    4.67    0.88 
  11  -6   1    5.15    0.62 
 -11  -6  -1    5.39    0.57 
 -11  -6  -1    4.14    0.45 
  11  -6   1    4.40    0.81 
  11  -6   1    4.94    0.64 
 -11   6  -1    5.66    0.67 
 -11   6  -1    4.82    0.77 
 -11   6  -1    4.37    0.55 
  11   6   1    4.64    1.18 
 -11   6  -1    3.83    0.51 
  11   6   1    4.65    0.56 
  11   6   1    4.93    0.43 
  11   6   1    4.41    0.45 
  11   6   1    4.45    0.52 
 -11   6  -1    3.89    0.74 
  11   6   1    3.73    0.76 
  12  -6   1    1.30    0.71 
  12  -6   1    2.64    0.75 
 -12  -6  -1    1.73    0.38 
 -12  -6  -1    1.18    0.39 
  12  -6   1    0.85    0.40 
 -12  -6  -1    2.35    0.32 
 -12  -6  -1    1.32    0.65 
  12  -6   1    2.25    0.56 
  12  -6   1    1.98    0.40 
 -12   6  -1    0.90    0.40 
 -12   6  -1    2.98    0.76 
  12   6   1    2.42    0.45 
 -12   6  -1    2.02    0.46 
  12   6   1    1.14    0.85 
  12   6   1    2.06    0.29 
 -12   6  -1    2.68    0.46 
  12   6   1    1.81    0.33 
  12   6   1    1.91    0.42 
  13  -6   1    0.44    0.88 
 -13  -6  -1    0.45    0.29 
  13  -6   1    0.78    0.49 
 -13  -6  -1    0.36    0.62 
 -13  -6  -1   -0.01    0.37 
  13  -6   1    0.20    0.33 
 -13  -6  -1    0.60    0.23 
  13  -6   1    0.68    0.49 
  13   6   1    0.04    0.25 
 -13   6  -1    0.10    0.36 
  13   6   1    0.59    0.13 
  13   6   1    0.12    0.28 
 -13   6  -1    0.84    0.46 
 -13   6  -1    0.50    0.38 
  13   6   1    0.20    0.36 
 -13   6  -1    0.40    0.39 
  13   6   1    0.05    0.39 
  13   6   1    0.76    0.86 
 -13   6  -1    1.33    0.74 
  13   6   1    0.18    0.21 
  14  -6   1    1.36    0.79 
 -14  -6  -1    0.84    0.26 
  14  -6   1    1.25    0.65 
  14  -6   1    1.47    0.42 
 -14  -6  -1    0.56    0.21 
  14  -6   1    0.73    0.66 
  14  -6   1   -0.32    0.47 
  14  -6   1    0.90    0.46 
  14   6   1    1.10    0.42 
 -14   6  -1    0.05    0.37 
 -14   6  -1    1.62    0.49 
  14   6   1    0.85    0.22 
  14   6   1    0.72    0.32 
 -14   6  -1    1.27    0.44 
  14   6   1    1.15    0.53 
  14   6   1    0.86    0.40 
  14   6   1    1.65    0.92 
  14   6   1    0.73    0.20 
 -14   6  -1    0.36    0.39 
  14   6   1    0.77    0.29 
  14   6   1    0.30    0.63 
  15  -6   1    0.49    0.39 
  15  -6   1    1.34    0.73 
  15  -6   1    0.88    0.52 
  15  -6   1    0.99    0.75 
  15  -6   1    0.68    0.56 
 -15  -6  -1    1.01    0.78 
  15  -6   1    0.35    0.63 
  15   6   1    0.55    0.89 
  15   6   1    0.81    0.24 
  15   6   1    0.99    0.62 
 -15   6  -1    1.32    0.48 
  15   6   1    1.42    0.87 
  15   6   1    1.01    0.74 
  15   6   1    0.37    0.23 
  15   6   1    0.54    0.19 
 -15   6  -1    0.53    0.45 
  15   6   1    0.46    0.49 
 -15   6  -1    0.77    0.45 
 -15   6  -1    1.62    0.44 
  15   6   1    0.90    0.33 
  15   6   1    0.61    0.44 
  16  -6   1    0.38    0.40 
  16  -6   1    0.51    0.88 
  16  -6   1    0.31    0.53 
  16  -6   1   -0.98    0.67 
 -16  -6  -1   -0.91    0.73 
  16  -6   1   -1.30    0.63 
  16   6   1    1.23    0.88 
 -16   6  -1   -0.19    0.39 
 -16   6  -1    0.49    0.45 
  16   6   1   -0.72    1.03 
  16   6   1   -0.48    0.67 
 -16   6  -1    1.15    0.50 
  16   6   1    0.21    0.44 
 -16   6  -1    1.18    0.78 
  16   6   1   -0.32    0.46 
  16   6   1   -0.39    0.52 
 -16   6  -1   -0.88    0.46 
  16   6   1    0.07    0.26 
  16   6   1    0.62    0.36 
  17  -6   1    2.58    0.66 
  17  -6   1    0.93    0.81 
  17  -6   1    3.14    0.70 
  17  -6   1    1.76    0.83 
  17  -6   1    2.81    1.06 
  17  -6   1    1.92    0.53 
  17   6   1    2.38    0.36 
 -17   6  -1    2.52    0.60 
 -17   6  -1    2.66    0.55 
  17   6   1    2.02    0.44 
 -17   6  -1    1.73    0.82 
  17   6   1    2.33    0.57 
 -17   6  -1    4.27    1.00 
  17   6   1   -0.19    1.23 
  17   6   1    2.11    0.58 
  17   6   1    0.82    1.04 
 -17   6  -1    3.08    0.60 
  17   6   1    2.30    0.66 
  17   6   1    1.25    0.71 
  17   6   1    2.76    0.89 
 -17   6  -1    2.36    0.65 
  18  -6   1   -0.67    0.48 
  18  -6   1    1.17    0.85 
  18  -6   1   -1.00    0.59 
  18  -6   1   -0.05    0.84 
  18  -6   1   -2.34    0.93 
  18  -6   1   -0.69    0.62 
 -18   6  -1    0.49    0.66 
 -18   6  -1    0.93    0.55 
 -18   6  -1   -0.35    0.84 
  18   6   1    1.09    0.67 
  18   6   1    0.39    0.57 
  18   6   1    0.05    0.55 
  18   6   1   -0.30    0.34 
 -18   6  -1   -0.38    0.87 
  18   6   1    0.38    0.83 
  18   6   1   -0.68    1.26 
  18   6   1    0.98    0.97 
  18   6   1    0.11    0.38 
 -18   6  -1    0.46    0.50 
  18   6   1   -0.25    0.53 
  19  -6   1    0.56    0.77 
  19  -6   1   -0.58    0.95 
  19  -6   1   -0.11    0.70 
  19  -6   1   -0.95    0.57 
  19  -6   1   -1.81    0.78 
  19  -6   1   -1.61    0.82 
 -19   6  -1   -0.75    0.57 
 -19   6  -1    2.79    0.99 
  19   6   1    0.00    1.23 
  19   6   1   -0.36    0.91 
 -19   6  -1   -0.21    0.57 
  19   6   1    0.54    1.43 
 -19   6  -1   -0.30    0.65 
  19   6   1    0.39    0.64 
  19   6   1    0.22    0.63 
  19   6   1    0.40    0.44 
  19   6   1    1.22    0.66 
 -19   6  -1    0.59    0.53 
  19   6   1   -0.49    0.40 
 -19   6  -1   -1.46    1.00 
  19   6   1   -0.03    0.71 
  20  -6   1    0.00    0.78 
  20  -6   1    0.40    0.61 
  20  -6   1    1.02    0.95 
  20  -6   1   -0.73    0.84 
  20  -6   1   -1.38    0.91 
  20  -6   1    0.20    1.19 
  20   6   1    0.09    0.45 
  20   6   1    2.75    1.82 
  20   6   1    0.69    1.29 
 -20   6  -1    0.92    0.83 
 -20   6  -1    1.04    0.99 
  20   6   1   -0.19    0.70 
 -20   6  -1    0.77    0.56 
 -20   6  -1    1.82    1.01 
  20   6   1    1.13    0.68 
  20   6   1    1.84    0.82 
 -20   6  -1    0.56    0.63 
  20   6   1    0.96    0.47 
  20   6   1   -1.82    1.10 
  20   6   1   -0.60    0.67 
 -20   6  -1   -1.04    0.68 
  21  -6   1   -0.29    1.01 
  21  -6   1   -1.50    0.94 
  21  -6   1   -0.19    1.07 
  21  -6   1   -0.59    0.83 
  21  -6   1    0.97    1.34 
  21  -6   1   -0.05    0.68 
 -21   6  -1    0.71    0.87 
  21   6   1    1.51    0.89 
  21   6   1    2.73    1.63 
 -21   6  -1   -0.79    0.61 
 -21   6  -1   -1.26    0.80 
  21   6   1    0.71    0.88 
  21   6   1    2.00    2.04 
  21   6   1    0.36    0.73 
  21   6   1   -0.50    0.53 
 -21   6  -1   -1.50    1.14 
  21   6   1    1.14    1.21 
 -21   6  -1   -0.27    1.95 
  21   6   1    0.56    0.54 
  21   6   1    0.65    0.77 
 -21   6  -1    0.76    0.59 
  19  -7  -1   -0.63    0.99 
  19  -7  -1   -1.09    1.20 
  19  -7  -1    0.83    0.91 
  19  -7  -1    3.08    1.19 
  19  -7  -1    0.26    0.87 
  19  -7  -1    0.71    0.68 
  19   7  -1    0.61    1.22 
 -19   7   1   -0.39    0.74 
  19   7  -1   -2.06    1.28 
 -19   7   1    1.39    0.75 
  19   7  -1    0.45    0.67 
  19   7  -1    1.54    0.54 
  19   7  -1    0.92    0.71 
  19   7  -1   -1.67    1.55 
  19   7  -1    0.99    0.32 
 -19   7   1    0.82    1.22 
  19   7  -1    0.69    0.80 
 -19   7   1   -1.02    1.15 
  19   7  -1    0.09    0.74 
 -19   7   1    0.65    0.68 
 -19   7   1   -0.02    0.54 
  18  -7  -1    0.46    0.97 
  18  -7  -1   -1.68    1.15 
  18  -7  -1    2.09    1.02 
  18  -7  -1   -0.71    0.77 
  18  -7  -1    1.29    0.78 
  18  -7  -1    0.43    0.60 
  18   7  -1    0.25    0.56 
 -18   7   1   -1.06    0.47 
 -18   7   1   -0.17    1.04 
  18   7  -1   -0.16    0.60 
 -18   7   1   -0.40    0.63 
  18   7  -1    0.32    0.26 
  18   7  -1   -0.71    1.51 
  18   7  -1    0.02    1.03 
 -18   7   1   -0.66    0.64 
  18   7  -1    0.39    0.65 
  18   7  -1    1.07    1.19 
  18   7  -1    0.03    0.65 
 -18   7   1    0.05    1.06 
 -18   7   1   -0.50    0.67 
  18   7  -1    1.24    0.69 
 -17  -7   1    3.43    1.20 
  17  -7  -1    3.62    1.17 
  17  -7  -1    5.31    0.83 
  17  -7  -1    4.22    0.72 
  17  -7  -1    4.30    0.97 
  17  -7  -1    2.61    1.07 
  17  -7  -1    4.71    0.89 
  17   7  -1    4.87    1.29 
 -17   7   1    3.54    0.72 
  17   7  -1    2.81    1.49 
 -17   7   1    3.87    1.06 
  17   7  -1    4.74    0.73 
 -17   7   1    3.92    1.15 
 -17   7   1    3.95    0.80 
  17   7  -1    3.92    0.59 
  17   7  -1    3.78    0.77 
  17   7  -1    1.35    1.03 
 -17   7   1    4.97    0.83 
  17   7  -1    3.18    0.73 
 -17   7   1    2.95    0.57 
  17   7  -1    3.52    0.66 
 -16  -7   1    2.62    0.91 
  16  -7  -1   -1.84    0.76 
  16  -7  -1   -0.08    0.67 
  16  -7  -1    0.98    0.88 
  16  -7  -1   -0.10    0.64 
  16  -7  -1    0.26    0.47 
  16  -7  -1    2.18    1.07 
 -16   7   1   -0.60    0.95 
  16   7  -1    0.74    0.24 
 -16   7   1   -0.27    0.56 
  16   7  -1    0.16    1.22 
  16   7  -1   -0.49    0.93 
  16   7  -1    0.23    0.42 
  16   7  -1   -0.73    0.98 
  16   7  -1   -0.40    0.55 
  16   7  -1    0.02    0.51 
 -16   7   1    1.42    0.63 
 -16   7   1    0.47    0.49 
 -16   7   1   -0.23    0.80 
  16   7  -1    0.56    0.27 
  15  -7  -1    3.78    0.97 
  15  -7  -1    3.01    1.02 
 -15  -7   1    3.73    0.44 
 -15  -7   1    3.50    1.02 
 -15  -7   1    3.65    0.43 
  15  -7  -1    4.04    0.62 
  15  -7  -1    4.69    0.89 
  15   7  -1    3.64    0.54 
 -15   7   1    6.51    0.81 
  15   7  -1    1.98    1.15 
  15   7  -1    3.82    0.45 
  15   7  -1    2.72    0.95 
 -15   7   1    3.21    0.65 
 -15   7   1    4.39    1.03 
  15   7  -1    4.67    0.66 
  15   7  -1    3.85    0.44 
  15   7  -1    3.26    1.30 
  15   7  -1    2.59    1.09 
 -15   7   1    3.68    0.66 
 -15   7   1    3.80    0.68 
 -14  -7   1   -0.14    0.81 
  14  -7  -1   -0.87    0.59 
 -14  -7   1    0.03    0.27 
 -14  -7   1   -0.59    0.34 
 -14  -7   1   -0.75    0.49 
  14  -7  -1    1.10    0.83 
  14  -7  -1   -0.91    0.71 
  14  -7  -1    0.97    0.45 
  14  -7  -1    0.11    0.47 
  14  -7  -1   -0.42    0.51 
  14   7  -1    0.56    0.36 
  14   7  -1    0.29    0.36 
 -14   7   1    0.10    1.07 
 -14   7   1    0.27    0.44 
  14   7  -1   -0.87    0.75 
  14   7  -1   -0.13    0.26 
 -14   7   1    0.35    0.46 
 -14   7   1    0.27    0.44 
 -14   7   1    0.28    0.48 
  14   7  -1   -0.22    0.47 
 -13  -7   1    0.25    0.77 
 -13  -7   1    0.17    0.45 
  13  -7  -1    0.05    0.60 
 -13  -7   1   -0.01    0.32 
  13  -7  -1    0.76    0.53 
  13  -7  -1   -0.04    0.72 
  13  -7  -1   -0.36    0.45 
  13  -7  -1   -0.62    0.72 
 -13  -7   1    0.24    0.36 
  13  -7  -1   -0.37    0.39 
  13   7  -1   -0.42    0.66 
  13   7  -1   -0.16    0.27 
  13   7  -1    0.61    0.49 
 -13   7   1    0.01    0.42 
  13   7  -1   -0.79    0.37 
 -13   7   1    0.32    0.38 
  13   7  -1    0.58    0.34 
 -13   7   1    0.34    0.45 
  13   7  -1    0.15    0.39 
 -12  -7   1    0.67    0.81 
  12  -7  -1    0.17    0.73 
  12  -7  -1    2.08    0.55 
  12  -7  -1    1.04    0.42 
 -12  -7   1    1.25    0.34 
 -12  -7   1    1.70    0.49 
  12  -7  -1    1.58    1.12 
  12  -7  -1   -0.17    0.72 
  12   7  -1    1.48    0.52 
 -12   7   1    1.85    0.52 
  12   7  -1    1.60    0.34 
 -12   7   1    1.11    0.54 
 -12   7   1    1.61    0.59 
  12   7  -1    1.54    0.44 
  12   7  -1    1.54    0.38 
 -11  -7   1    2.31    0.39 
 -11  -7   1    1.72    0.47 
 -11  -7   1    1.90    0.45 
  11  -7  -1    2.58    0.60 
  11  -7  -1    1.58    0.74 
  11  -7  -1    0.80    0.68 
 -11  -7   1    4.11    0.90 
  11  -7  -1    2.59    0.66 
  11  -7  -1    1.79    0.44 
  11   7  -1    1.96    0.36 
  11   7  -1    2.14    0.50 
 -11   7   1    1.99    0.55 
 -11   7   1    1.31    0.44 
 -11   7   1    2.59    0.51 
  11   7  -1    1.54    0.35 
  11   7  -1    2.08    0.56 
  10  -7  -1    2.04    0.55 
 -10  -7   1    1.83    0.39 
  10  -7  -1    1.26    0.69 
  10  -7  -1    2.92    0.58 
 -10  -7   1    1.56    0.45 
 -10  -7   1    2.15    0.48 
 -10  -7   1    2.85    0.83 
  10  -7  -1    2.45    0.43 
  10  -7  -1    1.78    0.72 
  10   7  -1    2.35    0.40 
 -10   7   1    2.10    0.53 
  10   7  -1    1.78    0.52 
 -10   7   1    1.77    0.61 
  10   7  -1    1.82    0.49 
  10   7  -1    2.07    0.78 
 -10   7   1    2.16    0.53 
 -10   7   1    2.17    0.49 
  10   7  -1    1.88    0.35 
   9  -7  -1    3.05    0.69 
   9  -7  -1    3.21    0.57 
  -9  -7   1    2.67    0.46 
  -9  -7   1    2.22    0.38 
  -9  -7   1    2.37    0.71 
   9  -7  -1    2.83    0.56 
   9  -7  -1    2.51    0.70 
   9  -7  -1    1.77    0.41 
  -9  -7   1    2.29    0.56 
   9   7  -1    2.27    0.51 
   9   7  -1    1.60    0.65 
   9   7  -1    2.47    0.40 
  -9   7   1    2.38    0.54 
   9   7  -1    2.21    0.49 
   9   7  -1    1.88    0.36 
  -9   7   1    1.87    0.65 
  -9   7   1    1.78    0.67 
  -9   7   1    2.70    0.51 
  -9   7   1    2.87    0.48 
   8  -7  -1    2.89    0.55 
  -8  -7   1    2.07    0.82 
   8  -7  -1    1.39    0.35 
  -8  -7   1    1.74    0.41 
   8  -7  -1    1.06    0.62 
   8  -7  -1    0.92    0.57 
  -8  -7   1    1.65    0.52 
   8  -7  -1    1.75    0.45 
  -8  -7   1    1.29    0.34 
   8   7  -1    0.97    0.47 
  -8   7   1    1.89    0.51 
  -8   7   1    1.03    0.42 
  -8   7   1    2.31    0.43 
   8   7  -1    1.37    0.33 
   8   7  -1    1.27    0.46 
   8   7  -1    1.05    0.34 
  -8   7   1    1.05    0.74 
  -7  -7   1    0.88    0.33 
   7  -7  -1    0.57    0.37 
   7  -7  -1    1.22    0.42 
  -7  -7   1    0.72    0.30 
   7  -7  -1    0.77    0.60 
  -7  -7   1    0.23    0.71 
   7  -7  -1    0.57    0.48 
   7  -7  -1    1.12    0.58 
  -7  -7   1    0.71    0.47 
   7   7  -1    0.16    0.42 
  -7   7   1    0.19    0.38 
  -7   7   1    0.77    0.56 
  -7   7   1    0.05    0.58 
  -7   7   1    0.65    0.43 
   7   7  -1    0.67    0.30 
  -7   7   1    0.68    0.29 
   7   7  -1    0.67    0.54 
   7   7  -1    0.94    0.31 
   7   7  -1    1.13    0.42 
  -6  -7   1    0.83    0.43 
   6  -7  -1    0.86    0.38 
  -6  -7   1    1.53    0.67 
  -6  -7   1    1.04    0.33 
   6  -7  -1    0.73    0.59 
  -6  -7   1    0.60    0.27 
   6  -7  -1    0.80    0.31 
   6  -7  -1    0.48    0.58 
   6  -7  -1    0.87    0.38 
  -6   7   1    0.87    0.39 
  -6   7   1    0.97    0.54 
   6   7  -1    0.91    0.52 
  -6   7   1    1.00    0.30 
  -6   7   1    1.04    0.47 
   6   7  -1    0.62    0.26 
   6   7  -1    1.17    0.50 
   6   7  -1    0.70    0.34 
  -6   7   1    0.20    0.56 
   6   7  -1    0.95    0.30 
   5  -7  -1    0.11    0.51 
  -5  -7   1   -0.27    0.28 
  -5  -7   1    0.39    0.13 
   5  -7  -1   -0.02    0.27 
  -5  -7   1   -0.11    0.39 
  -5  -7   1    0.02    0.60 
   5  -7  -1   -0.27    0.30 
   5  -7  -1    0.55    0.35 
  -5  -7   1    0.00    0.41 
   5  -7  -1   -0.73    0.45 
  -5  -7   1   -0.22    0.26 
   5   7  -1    0.04    0.25 
   5   7  -1    0.46    0.35 
  -5   7   1   -0.27    0.29 
  -5   7   1    0.58    0.48 
  -5   7   1   -0.36    0.52 
   5   7  -1   -0.20    0.44 
   5   7  -1    0.21    0.23 
   5   7  -1    0.61    0.47 
  -5   7   1   -0.20    0.22 
   4  -7  -1    0.02    0.27 
  -4  -7   1   -0.04    0.63 
  -4  -7   1   -0.04    0.28 
  -4  -7   1    0.26    0.41 
  -4  -7   1    0.07    0.28 
   4  -7  -1   -0.19    0.24 
   4  -7  -1    0.05    0.33 
  -4  -7   1    0.30    0.12 
   4  -7  -1    0.50    0.53 
   4  -7  -1    0.35    0.53 
  -4  -7   1    0.64    0.50 
   4   7  -1    0.39    0.46 
  -4   7   1    0.24    0.32 
  -4   7   1    0.31    0.21 
  -4   7   1    0.97    0.46 
   4   7  -1    0.34    0.23 
  -4   7   1   -0.04    0.30 
   4   7  -1    0.30    0.46 
   4   7  -1    0.09    0.35 
   4   7  -1    0.12    0.28 
  -4   7   1   -0.69    0.53 
  -3  -7   1    0.40    0.25 
  -3  -7   1    0.20    0.47 
  -3  -7   1    0.24    0.39 
   3  -7  -1    0.17    0.48 
   3  -7  -1    0.04    0.31 
  -3  -7   1    0.28    0.12 
  -3  -7   1    0.09    0.15 
  -3  -7   1    0.81    0.67 
  -3  -7   1    0.34    0.31 
   3  -7  -1    0.13    0.23 
   3  -7  -1    0.31    0.48 
  -3  -7   1    0.30    0.12 
   3  -7  -1   -0.08    0.27 
   3   7  -1    0.22    0.24 
   3   7  -1    0.64    0.35 
  -3   7   1    0.13    0.31 
   3   7  -1    0.76    0.43 
  -3   7   1   -0.13    0.27 
   3   7  -1    0.11    0.27 
  -3   7   1    0.33    0.55 
  -3   7   1   -0.15    0.41 
   3   7  -1    0.04    0.44 
   2  -7  -1    0.47    0.30 
  -2  -7   1    0.50    0.26 
  -2  -7   1    0.78    0.68 
   2  -7  -1   -0.17    0.38 
  -2  -7   1    0.34    0.50 
   2  -7  -1    0.37    0.26 
   2  -7  -1    0.81    0.29 
   2  -7  -1    0.51    0.46 
  -2  -7   1    0.47    0.13 
  -2  -7   1    0.52    0.16 
  -2  -7   1    0.76    0.42 
  -2  -7   1    0.67    0.32 
  -2   7   1    0.72    0.45 
   2   7  -1    0.42    0.34 
   2   7  -1    0.66    0.27 
  -2   7   1    0.25    0.51 
   2   7  -1    0.91    0.31 
  -2   7   1    0.20    0.28 
   2   7  -1    0.34    0.40 
  -2   7   1    0.42    0.38 
   2   7  -1    0.31    0.45 
   1  -7  -1   37.63    1.59 
   1  -7  -1   37.07    1.27 
   1  -7  -1   37.19    1.04 
  -1  -7   1   38.35    1.14 
   1  -7  -1   38.86    1.51 
  -1  -7   1   38.78    1.59 
  -1  -7   1   38.45    1.28 
  -1  -7   1   36.20    1.41 
   1  -7  -1   39.25    1.14 
  -1   7   1   38.20    1.12 
  -1   7   1   35.92    1.29 
  -1   7   1   35.63    1.60 
   1   7  -1   37.79    1.12 
  -1   7   1   37.15    1.25 
   1   7  -1   38.09    1.42 
   1   7  -1   36.88    1.24 
   1   7  -1   38.10    1.38 
  -1   7   1   36.85    1.44 
   1   7  -1   38.09    1.57 
   0  -7  -1    0.53    0.41 
   0  -7   1    0.13    0.23 
   0  -7   1   -0.77    0.34 
   0  -7  -1    0.07    0.21 
   0  -7  -1   -0.01    0.25 
   0  -7   1    0.20    0.38 
   0  -7   1    0.13    0.30 
   0  -7   1   -0.35    0.41 
   0  -7  -1    0.26    0.28 
   0  -7  -1    0.15    0.42 
   0   7   1    0.42    0.39 
   0   7   1   -0.64    0.44 
   0   7   1   -0.32    0.20 
   0   7  -1   -0.20    0.22 
   0   7   1    0.05    0.36 
   0   7  -1   -0.32    0.36 
   0   7  -1    0.23    0.36 
   0   7  -1    0.07    0.45 
   0   7   1    0.09    0.27 
   0   7  -1    0.26    0.27 
   1  -7   1   20.59    0.95 
   1  -7   1   22.43    1.07 
  -1  -7  -1   21.59    0.83 
  -1  -7  -1   21.91    0.96 
  -1  -7  -1   20.49    0.65 
  -1  -7  -1   20.42    1.52 
   1  -7   1   21.83    0.85 
  -1  -7  -1   21.31    1.19 
   1  -7   1   22.20    1.15 
   1  -7   1   22.70    1.27 
  -1   7  -1   21.98    1.01 
  -1   7  -1   21.04    1.08 
   1   7   1   21.53    0.81 
   1   7   1   19.19    1.20 
  -1   7  -1   20.86    0.83 
  -1   7  -1   20.78    1.25 
   1   7   1   22.03    0.95 
  -1   7  -1   22.17    0.97 
   1   7   1   20.45    1.05 
   1   7   1   20.60    1.07 
   2  -7   1    1.14    0.35 
   2  -7   1    1.00    0.50 
  -2  -7  -1    0.84    0.33 
  -2  -7  -1    0.58    0.18 
  -2  -7  -1    0.40    0.28 
   2  -7   1    0.66    0.31 
   2  -7   1    0.83    0.34 
  -2  -7  -1    0.88    0.70 
   2  -7   1    0.69    0.47 
  -2  -7  -1    0.90    0.19 
  -2  -7  -1    0.05    0.46 
   2   7   1    0.69    0.30 
   2   7   1    0.97    0.30 
  -2   7  -1    0.61    0.55 
  -2   7  -1    1.26    0.30 
   2   7   1    0.64    0.48 
   2   7   1    1.06    0.47 
   2   7   1    0.11    0.41 
  -2   7  -1    0.76    0.36 
  -2   7  -1    0.44    0.31 
  -2   7  -1    1.04    0.41 
  -3  -7  -1    5.05    0.35 
  -3  -7  -1    5.14    0.19 
  -3  -7  -1    5.27    0.23 
   3  -7   1    4.76    0.69 
   3  -7   1    4.88    0.50 
  -3  -7  -1    5.96    1.06 
   3  -7   1    5.29    0.64 
   3  -7   1    4.88    0.64 
  -3  -7  -1    5.74    0.59 
   3  -7   1    5.83    0.82 
  -3  -7  -1    5.35    0.76 
  -3  -7  -1    5.25    0.48 
   3   7   1    6.10    0.78 
  -3   7  -1    5.14    0.82 
   3   7   1    5.30    0.73 
   3   7   1    5.99    0.50 
   3   7   1    4.44    0.69 
   3   7   1    4.84    0.53 
  -3   7  -1    5.20    0.60 
  -3   7  -1    5.41    0.74 
   4  -7   1    0.13    0.51 
   4  -7   1    0.24    0.30 
   4  -7   1    0.03    0.33 
   4  -7   1   -0.20    0.23 
  -4  -7  -1    0.15    0.16 
  -4  -7  -1    0.32    0.28 
   4  -7   1    0.82    0.52 
  -4  -7  -1    0.23    0.24 
  -4  -7  -1   -0.11    0.45 
  -4  -7  -1    0.35    0.59 
  -4   7  -1    0.04    0.43 
  -4   7  -1    0.18    0.52 
   4   7   1    0.38    0.46 
   4   7   1   -0.20    0.43 
   4   7   1    0.00    0.26 
   4   7   1    0.11    0.24 
   4   7   1    0.31    0.39 
  -4   7  -1    0.28    0.31 
  -5  -7  -1    0.50    0.47 
  -5  -7  -1    0.03    0.23 
  -5  -7  -1    0.26    0.58 
   5  -7   1    0.36    0.51 
   5  -7   1   -0.23    0.32 
   5  -7   1    0.01    0.26 
  -5  -7  -1    0.20    0.18 
   5  -7   1    0.63    0.45 
   5  -7   1    0.13    0.31 
  -5  -7  -1    0.13    0.31 
   5   7   1    0.22    0.25 
   5   7   1   -0.21    0.25 
  -5   7  -1   -0.71    0.47 
   5   7   1   -0.22    0.37 
  -5   7  -1    0.05    0.24 
  -5   7  -1    0.97    0.35 
  -5   7  -1    0.64    0.46 
   5   7   1    0.70    0.48 
   5   7   1    0.07    0.45 
  -5   7  -1    0.73    0.42 
  -6  -7  -1    3.32    0.84 
   6  -7   1    3.70    0.78 
  -6  -7  -1    4.09    0.37 
  -6  -7  -1    3.67    0.45 
  -6  -7  -1    4.12    0.50 
   6  -7   1    3.72    0.57 
   6  -7   1    3.25    0.75 
   6  -7   1    3.91    0.46 
  -6  -7  -1    2.89    0.61 
   6  -7   1    3.94    0.48 
  -6   7  -1    4.86    0.66 
  -6   7  -1    2.92    0.42 
  -6   7  -1    4.38    0.62 
   6   7   1    3.81    0.47 
  -6   7  -1    3.80    0.75 
   6   7   1    3.37    0.62 
   6   7   1    5.00    0.48 
  -6   7  -1    3.14    0.62 
   6   7   1    3.61    0.57 
   6   7   1    3.04    0.60 
   7  -7   1    3.85    0.79 
  -7  -7  -1    3.19    0.43 
  -7  -7  -1    2.55    0.56 
  -7  -7  -1    3.12    0.45 
   7  -7   1    3.08    0.54 
   7  -7   1    3.05    0.70 
   7  -7   1    2.73    0.39 
  -7  -7  -1    2.62    0.77 
  -7  -7  -1    3.01    0.37 
  -7   7  -1    2.91    0.54 
  -7   7  -1    2.86    0.71 
   7   7   1    2.16    0.59 
   7   7   1    2.41    0.53 
  -7   7  -1    2.95    0.59 
   7   7   1    2.50    0.54 
  -7   7  -1    3.55    0.48 
   7   7   1    3.05    0.44 
  -7   7  -1    3.20    0.56 
   7   7   1    2.45    0.36 
  -8  -7  -1    0.17    0.32 
   8  -7   1    0.92    0.59 
  -8  -7  -1    0.12    0.22 
   8  -7   1    0.78    0.32 
   8  -7   1    0.17    0.54 
   8  -7   1    0.64    0.33 
  -8  -7  -1   -0.10    0.27 
  -8  -7  -1    0.67    0.71 
  -8  -7  -1    0.30    0.42 
   8  -7   1    0.49    0.42 
  -8   7  -1    0.20    0.77 
  -8   7  -1    0.46    0.45 
   8   7   1    0.59    0.29 
   8   7   1    0.27    0.42 
   8   7   1    0.60    0.25 
  -8   7  -1    0.35    0.33 
  -8   7  -1    0.44    0.35 
   8   7   1   -0.29    0.45 
   9  -7   1    0.52    0.62 
   9  -7   1   -0.08    0.38 
  -9  -7  -1    0.22    0.69 
  -9  -7  -1   -0.18    0.32 
  -9  -7  -1    0.28    0.24 
  -9  -7  -1    0.21    0.42 
  -9  -7  -1   -0.51    0.26 
   9  -7   1   -0.44    0.53 
   9  -7   1    0.14    0.33 
   9  -7   1   -0.06    0.29 
  -9   7  -1   -0.15    0.30 
  -9   7  -1    0.18    0.38 
  -9   7  -1   -0.04    0.52 
  -9   7  -1   -0.36    0.60 
   9   7   1    0.34    0.28 
   9   7   1   -0.08    0.26 
   9   7   1    0.11    0.57 
   9   7   1    0.22    0.46 
   9   7   1   -0.16    0.40 
  -9   7  -1   -0.15    0.38 
  10  -7   1    0.28    0.31 
  10  -7   1    0.23    0.47 
 -10  -7  -1    0.61    0.29 
 -10  -7  -1    0.91    0.39 
 -10  -7  -1    0.50    0.31 
 -10  -7  -1   -0.34    0.63 
  10  -7   1    1.09    0.67 
  10  -7   1    1.79    0.76 
 -10  -7  -1    1.01    0.38 
  10  -7   1    0.52    0.37 
 -10   7  -1    0.76    0.57 
  10   7   1   -0.03    0.60 
 -10   7  -1    0.30    0.34 
  10   7   1    0.00    0.25 
 -10   7  -1    0.18    0.42 
  10   7   1    0.23    0.46 
  10   7   1   -0.07    0.47 
  10   7   1    0.91    0.28 
 -10   7  -1    0.51    0.45 
  11  -7   1   -0.73    0.65 
 -11  -7  -1   -0.47    0.27 
 -11  -7  -1   -0.18    0.34 
 -11  -7  -1    0.41    0.38 
  11  -7   1    0.38    0.51 
  11  -7   1   -0.33    0.31 
  11  -7   1    0.76    0.68 
  11  -7   1   -0.14    0.40 
 -11  -7  -1   -0.06    0.71 
 -11   7  -1    0.03    0.43 
 -11   7  -1   -0.15    0.34 
  11   7   1   -0.07    0.28 
  11   7   1   -0.08    0.27 
  11   7   1   -0.21    0.47 
 -11   7  -1   -0.56    0.43 
 -11   7  -1   -0.47    0.55 
  11   7   1   -0.45    0.40 
  12  -7   1    0.68    0.45 
  12  -7   1    0.89    0.38 
  12  -7   1   -0.22    0.63 
  12  -7   1    0.48    0.51 
 -12  -7  -1    0.72    0.42 
  12  -7   1    0.83    0.72 
 -12  -7  -1   -0.47    0.68 
 -12  -7  -1    0.77    0.32 
  12   7   1    0.20    0.29 
 -12   7  -1    1.92    0.56 
  12   7   1    0.49    0.41 
  12   7   1    0.82    0.33 
 -12   7  -1    0.32    0.49 
  12   7   1    1.15    0.40 
 -12   7  -1    0.88    0.71 
  13  -7   1    0.32    0.66 
  13  -7   1   -0.21    0.44 
  13  -7   1    0.70    0.43 
  13  -7   1    0.58    0.63 
  13  -7   1    1.17    0.53 
 -13  -7  -1   -0.38    0.74 
 -13  -7  -1   -0.06    0.42 
  13  -7   1   -0.02    0.80 
 -13  -7  -1    0.22    0.32 
 -13  -7  -1   -0.22    0.36 
 -13   7  -1   -0.04    0.45 
  13   7   1    0.43    0.40 
  13   7   1   -0.36    0.37 
  13   7   1    0.41    0.32 
 -13   7  -1    0.13    0.40 
 -13   7  -1    0.18    0.50 
  14  -7   1    1.68    0.50 
  14  -7   1    0.93    0.51 
  14  -7   1    1.26    0.92 
 -14  -7  -1    1.13    0.31 
  14  -7   1    1.45    0.62 
  14  -7   1    1.69    0.71 
 -14  -7  -1    1.82    0.40 
  14  -7   1    0.36    0.77 
 -14  -7  -1    1.39    0.51 
 -14  -7  -1    1.82    0.91 
 -14   7  -1    1.99    0.60 
 -14   7  -1    0.74    0.47 
 -14   7  -1    0.55    1.13 
  14   7   1    1.93    0.44 
  14   7   1    1.02    0.41 
  14   7   1    1.92    0.33 
  14   7   1    1.97    0.84 
  14   7   1    1.27    0.38 
  14   7   1    2.41    1.21 
 -14   7  -1    1.10    0.45 
 -14   7  -1    1.63    0.56 
  15  -7   1    0.63    0.81 
  15  -7   1    1.67    1.04 
 -15  -7  -1    0.90    0.28 
  15  -7   1    0.82    0.51 
  15  -7   1    2.16    0.67 
 -15  -7  -1    0.88    0.36 
  15  -7   1    1.75    0.82 
 -15  -7  -1    2.16    0.92 
  15   7   1    1.27    0.29 
  15   7   1    1.27    0.43 
 -15   7  -1    0.95    0.53 
 -15   7  -1    0.88    0.49 
  15   7   1    1.64    0.63 
 -15   7  -1    1.29    0.55 
  15   7   1    1.93    0.50 
  15   7   1    1.31    0.38 
  15   7   1   -2.42    1.48 
  15   7   1    1.17    0.84 
 -15   7  -1    1.81    0.63 
 -15   7  -1    1.68    0.89 
  15   7   1    1.84    1.20 
  16  -7   1    1.95    0.68 
  16  -7   1    0.42    0.53 
  16  -7   1    0.96    0.96 
  16  -7   1    0.74    0.89 
  16  -7   1   -0.34    0.78 
 -16  -7  -1   -0.11    0.93 
  16  -7   1    0.22    0.60 
  16   7   1    0.68    0.25 
 -16   7  -1    0.76    0.92 
  16   7   1    0.16    1.23 
 -16   7  -1    1.14    0.51 
  16   7   1    0.83    0.38 
 -16   7  -1    0.94    0.51 
  16   7   1    0.87    1.02 
 -16   7  -1    0.73    0.86 
  16   7   1    0.44    0.30 
 -16   7  -1    0.75    0.59 
 -16   7  -1    0.40    0.59 
  16   7   1   -0.32    0.56 
  16   7   1    1.04    0.87 
 -17  -7  -1    3.28    1.09 
  17  -7   1    3.24    0.82 
  17  -7   1    2.18    1.04 
  17  -7   1    2.34    0.74 
  17  -7   1    1.61    0.94 
  17  -7   1    0.56    1.12 
  17  -7   1    2.59    0.59 
 -17   7  -1    3.43    0.60 
  17   7   1    2.76    0.97 
  17   7   1    4.47    1.28 
  17   7   1    3.69    0.75 
  17   7   1    2.22    0.64 
 -17   7  -1    3.07    0.76 
 -17   7  -1    3.01    1.14 
  17   7   1   -0.56    1.45 
 -17   7  -1    2.40    0.69 
 -17   7  -1    1.83    1.01 
  17   7   1    4.04    0.55 
 -17   7  -1    2.85    0.76 
  18  -7   1    0.23    1.02 
  18  -7   1    0.88    0.58 
  18  -7   1   -0.84    1.18 
  18  -7   1    0.73    0.74 
  18  -7   1   -1.61    0.74 
  18  -7   1   -0.79    1.00 
  18   7   1    0.06    0.62 
  18   7   1    1.10    0.75 
 -18   7  -1    2.43    1.14 
 -18   7  -1    0.03    0.60 
 -18   7  -1    0.78    0.78 
  18   7   1    1.38    0.46 
 -18   7  -1    1.37    0.70 
  18   7   1    0.90    0.60 
 -18   7  -1   -0.65    1.06 
  18   7   1    2.63    1.08 
 -18   7  -1   -0.51    0.64 
  18   7   1    0.09    0.66 
  18   7   1   -1.23    1.53 
  18   7   1    1.50    1.19 
  19  -7   1    0.44    0.86 
  19  -7   1    0.51    0.70 
  19  -7   1    0.33    1.01 
  19  -7   1   -2.81    1.00 
  19  -7   1   -0.67    0.88 
  19  -7   1    1.68    1.38 
  19   7   1   -0.60    1.33 
  19   7   1   -0.22    1.12 
  19   7   1    0.34    0.24 
  19   7   1   -0.42    0.73 
 -19   7  -1    1.80    1.13
[truncated: 5,748,156 more chars]
